# Supplementary material for: Subcortical circuits mediate communication between primary sensory cortical areas in mice
Source: Nat Commun. 2021 Jun 24;12:3916. doi: 10.1038/s41467-021-24200-x (PMC8225818; doi:10.1038/s41467-021-24200-x)
Supplement: Supplementary file 4 — Source Data [file 41467_2021_24200_MOESM4_ESM.xlsx]

## Sheet: Fig 1b
Tones Alone (Aligned to cross-condition estimated BF, and normalized to control response)	Distance from BF (Octaves)
	-2.6	0.706667	0.19774	0.326531	0.546075	0.621324	0.38961	0.152582	0.422046	0.183908	0.479769	0.0744186	0.368889	0.24359	0.304878	0.507692	0.1	0.473404	0.230303	0.412903	0.0289855	0.0682171	0.0444444	0.0380952	0.232	0.21875	0.111111	0.244444	0.166667	0.0666667	0.113333	0.398936	0.268212	0.2	0.382353	0.316667	0.661871	0.323529	0.652632	NaN	0.47619	0.0985915	0.473684	0.463415	0.573643	0.50915	0.322807	0.261307	0.612335
	-2.4	0.693333	0.27048	0.255102	0.552901	0.596814	0.415584	0.176056	0.540218	0.114943	0.570328	0.108527	0.448889	0.284188	0.361789	0.553846	0.141667	0.430851	0.406061	0.488172	0.0869565	0.096124	0.0407407	0.0704762	0.322667	0.210417	0.106667	0.293333	0.225	0.15	0.2	0.351064	0.284768	0.292683	0.415966	0.291667	0.690647	0.329721	0.670175	NaN	0.5	0.105634	0.526316	0.585366	0.672868	0.568353	0.310526	0.306533	0.845815
	-2.2	0.728889	0.366525	0.231293	0.634812	0.623775	0.385281	0.190141	0.586892	0.130268	0.647399	0.172093	0.555556	0.461538	0.353659	0.702564	0.25	0.324468	0.363636	0.490323	0.0869565	0.139535	0.0777778	0.108571	0.296	0.18125	0.0666667	0.266667	0.333333	0.216667	0.273333	0.388298	0.317881	0.365854	0.411765	0.3	0.690647	0.339009	0.687719	NaN	0.542857	0.13615	0.498246	0.841463	0.776744	0.603875	0.291228	0.256281	1
	-2	0.68	0.435734	0.244898	0.68942	0.650735	0.285714	0.169014	0.595829	0.137931	0.595376	0.148837	0.700741	0.576923	0.434959	0.753846	0.341667	0.287234	0.478788	0.445161	0.057971	0.179845	0.166667	0.150476	0.258667	0.21875	0.04	0.24	0.3375	0.294444	0.28	0.420213	0.403974	0.414634	0.415966	0.258333	0.71223	0.376161	0.663158	0.728155	0.557143	0.15493	0.507018	1	0.818605	0.624327	0.340351	0.19598	0.977974
	-1.8	0.604444	0.457627	0.251701	0.678043	0.618873	0.142857	0.133803	0.539225	0.130268	0.60501	0.128682	0.808889	0.628205	0.560976	0.733333	0.4	0.398936	0.563636	0.458065	NaN	0.186047	0.2	0.205714	0.192	0.316667	0.0311111	0.2	0.325	0.283333	0.273333	0.351064	0.589404	0.409756	0.403361	0.2625	0.724221	0.366873	0.684211	0.533981	0.428571	0.197183	0.547368	0.878049	0.823256	0.645856	0.352632	0.150754	0.823789
	-1.6	0.6	0.486582	0.295918	0.65529	0.566176	0.168831	0.197183	0.532274	0.126437	0.618497	0.102326	0.831111	0.634615	0.719512	0.723077	0.425	0.569149	0.721212	0.544086	0.173913	0.204651	0.203704	0.295238	0.221333	0.39375	0.0444444	0.266667	0.266667	0.272222	0.3	0.324468	0.715232	0.463415	0.403361	0.325	0.76259	0.410217	0.694737	0.456311	0.404762	0.20892	0.563158	0.731707	0.852713	0.710441	0.392982	0.256281	0.687225
	-1.4	0.702222	0.560734	0.312925	0.684869	0.560049	0.238095	0.338028	0.564052	0.137931	0.809249	0.125581	0.767407	0.688034	0.784553	0.764103	0.475	0.734043	0.618182	0.662366	0.565217	0.299225	0.233333	0.394286	0.226667	0.4875	0.12	0.377778	0.2875	0.338889	0.32	0.382979	0.748344	0.468293	0.447479	0.541667	0.856115	0.456656	0.785965	0.498382	0.495238	0.267606	0.631579	0.731707	0.914729	0.750269	0.421053	0.432161	0.555066
	-1.2	0.791111	0.661017	0.346939	0.756542	0.626225	0.38961	0.399061	0.676266	0.153257	0.988439	0.096124	0.72	0.713675	0.804878	0.774359	0.7	0.835106	0.6	0.819355	0.782609	0.530233	0.244444	0.422857	0.224	0.575	0.195556	0.546667	0.375	0.683333	0.3	0.462766	0.635762	0.541463	0.537815	0.5875	0.901679	0.56192	0.875439	0.436893	0.542857	0.312207	0.703509	0.658537	0.972093	0.80732	0.459649	0.753769	0.572687
	-1	0.813333	0.689266	0.377551	0.819113	0.720588	0.688312	0.401408	0.746773	0.218391	1	0.0930233	0.675556	0.673077	0.743902	0.692308	0.758333	0.829787	0.581818	0.877419	0.768116	0.686822	0.522222	0.447619	0.221333	0.666667	0.266667	0.662222	0.4375	0.805556	0.32	0.515957	0.602649	0.663415	0.638655	0.575	0.956835	0.657895	0.947368	0.375405	0.580952	0.366197	0.766667	0.560976	0.96124	0.86437	0.461404	0.844221	0.568282
	-0.8	0.746667	0.733051	0.353741	0.8157	0.76348	0.805195	0.422535	0.756703	0.283525	0.973025	0.257364	0.653333	0.636752	0.731707	0.517949	0.8	0.760638	0.618182	0.935484	0.565217	0.772093	0.611111	0.451429	0.256	0.720833	0.311111	0.626667	0.475	0.75	0.38	0.702128	0.622517	0.760976	0.712185	0.4875	0.940048	0.687307	0.966667	0.271845	0.557143	0.396714	0.789474	0.47561	0.874419	0.920344	0.526316	0.78392	0.60793
	-0.6	0.733333	0.809322	0.387755	0.843003	0.838235	0.844156	0.579812	0.734856	0.448276	0.83237	0.469767	0.708148	0.653846	0.808943	0.492308	0.708333	0.744681	0.593939	0.907527	0.652174	0.776744	0.722222	0.485714	0.338667	0.7875	0.453333	0.528889	0.520833	0.55	0.466667	0.803191	0.635762	0.829268	0.714286	0.525	0.940048	0.698142	0.936842	0.394822	0.647619	0.497653	0.801754	0.658537	0.765891	0.92465	0.587719	0.603015	0.568282
	-0.4	0.808889	0.944915	0.571429	0.886234	0.903186	0.692641	0.838028	0.795432	0.597701	0.872832	0.697674	0.89037	0.786325	0.963415	0.579487	0.833333	0.925532	0.636364	0.922581	0.898551	0.872868	0.674074	0.512381	0.445333	0.883333	0.72	0.528889	0.6375	0.688889	0.72	0.925532	0.701987	0.84878	0.813025	0.516667	1	0.80805	0.931579	0.624595	0.685714	0.676056	0.868421	0.841463	0.75814	0.956943	0.7	0.728643	0.568282
	-0.2	0.986667	1	0.918367	0.963595	0.974265	0.770563	0.992958	0.94141	0.758621	0.928709	0.855814	1	0.952991	1	0.712821	0.95	1	0.763636	0.948387	1	0.95814	0.788889	0.68	0.656	0.95	0.764444	0.706667	0.6625	0.883333	0.906667	0.941489	0.844371	0.965854	0.936975	0.6625	0.978417	0.956656	0.954386	0.893204	0.785714	0.906103	0.938596	0.914634	0.855814	0.997847	0.787719	0.994975	0.612335
	0	1	0.974576	1	1	1	1	1	1	1	0.924855	1	0.955556	1	0.914634	0.830769	1	0.957447	1	1	0.869565	1	1	1	1	0.966667	0.666667	1	0.6875	1	1	1	1	1	1	1	0.942446	1	0.978947	1	1	1	1	0.914634	1	1	0.873684	1	0.634361
	0.2	0.8	NaN	0.714286	0.952218	0.957108	0.935065	0.800469	0.950348	0.91954	0.809249	0.905426	NaN	0.897436	NaN	1	NaN	0.797872	NaN	NaN	NaN	NaN	NaN	NaN	NaN	0.941667	0.48	NaN	0.670833	0.9	0.786667	0.893617	0.960265	0.878049	0.888655	NaN	0.82494	0.928793	1	0.902913	NaN	0.938967	0.952632	NaN	NaN	0.936491	0.931579	0.768844	0.621145
	0.4	NaN	NaN	NaN	0.935154	0.941176	0.753247	0.570423	0.817279	0.758621	NaN	0.669767	NaN	NaN	NaN	NaN	NaN	0.824468	NaN	NaN	NaN	NaN	NaN	NaN	NaN	0.95	0.546667	NaN	0.733333	0.766667	0.586667	0.787234	0.844371	0.658537	0.693277	NaN	0.820144	0.857585	NaN	0.812298	NaN	0.788732	0.887719	NaN	NaN	0.860065	1	0.467337	0.550661
	0.6	NaN	NaN	NaN	0.92719	0.917892	0.47619	0.380282	0.776564	0.421456	NaN	0.415504	NaN	NaN	NaN	NaN	NaN	0.829787	NaN	NaN	NaN	NaN	NaN	NaN	NaN	1	0.746667	NaN	0.8375	0.672222	0.4	0.702128	0.794702	NaN	NaN	NaN	0.870504	0.845201	NaN	0.877023	NaN	0.647887	0.778947	NaN	NaN	0.796555	NaN	0.41206	0.528634
	0.8	NaN	NaN	NaN	0.947668	0.916667	0.437229	0.246479	0.741807	0.363985	NaN	0.364341	NaN	NaN	NaN	NaN	NaN	0.718085	NaN	NaN	NaN	NaN	NaN	NaN	NaN	NaN	1	NaN	1	0.633333	0.2	0.712766	NaN	NaN	NaN	NaN	0.935252	0.798762	NaN	0.883495	NaN	0.605634	0.705263	NaN	NaN	0.749193	NaN	0.346734	0.594714
	1	NaN	NaN	NaN	0.935154	0.867647	0.441558	NaN	0.655412	0.344828	NaN	0.362791	NaN	NaN	NaN	NaN	NaN	NaN	NaN	NaN	NaN	NaN	NaN	NaN	NaN	NaN	NaN	NaN	NaN	0.583333	NaN	0.680851	NaN	NaN	NaN	NaN	NaN	0.696594	NaN	0.79288	NaN	0.577465	0.596491	NaN	NaN	0.710441	NaN	0.371859	NaN
	1.2	NaN	NaN	NaN	0.904437	0.772059	0.454545	NaN	NaN	0.287356	NaN	0.348837	NaN	NaN	NaN	NaN	NaN	NaN	NaN	NaN	NaN	NaN	NaN	NaN	NaN	NaN	NaN	NaN	NaN	NaN	NaN	0.606383	NaN	NaN	NaN	NaN	NaN	NaN	NaN	0.524272	NaN	0.624413	0.568421	NaN	NaN	NaN	NaN	0.301508	NaN
	1.4	NaN	NaN	NaN	NaN	NaN	NaN	NaN	NaN	NaN	NaN	NaN	NaN	NaN	NaN	NaN	NaN	NaN	NaN	NaN	NaN	NaN	NaN	NaN	NaN	NaN	NaN	NaN	NaN	NaN	NaN	0.712766	NaN	NaN	NaN	NaN	NaN	NaN	NaN	0.320388	NaN	0.63615	0.631579	NaN	NaN	NaN	NaN	0.291457	NaN
	1.6	NaN	NaN	NaN	NaN	NaN	NaN	NaN	NaN	NaN	NaN	NaN	NaN	NaN	NaN	NaN	NaN	NaN	NaN	NaN	NaN	NaN	NaN	NaN	NaN	NaN	NaN	NaN	NaN	NaN	NaN	0.702128	NaN	NaN	NaN	NaN	NaN	NaN	NaN	0.177994	NaN	0.647887	NaN	NaN	NaN	NaN	NaN	0.190955	NaN
	1.8	NaN	NaN	NaN	NaN	NaN	NaN	NaN	NaN	NaN	NaN	NaN	NaN	NaN	NaN	NaN	NaN	NaN	NaN	NaN	NaN	NaN	NaN	NaN	NaN	NaN	NaN	NaN	NaN	NaN	NaN	0.659574	NaN	NaN	NaN	NaN	NaN	NaN	NaN	0.135922	NaN	0.669014	NaN	NaN	NaN	NaN	NaN	0.241206	NaN
	2	NaN	NaN	NaN	NaN	NaN	NaN	NaN	NaN	NaN	NaN	NaN	NaN	NaN	NaN	NaN	NaN	NaN	NaN	NaN	NaN	NaN	NaN	NaN	NaN	NaN	NaN	NaN	NaN	NaN	NaN	0.5	NaN	NaN	NaN	NaN	NaN	NaN	NaN	0.171521	NaN	NaN	NaN	NaN	NaN	NaN	NaN	0.452261	NaN
	2.2	NaN	NaN	NaN	NaN	NaN	NaN	NaN	NaN	NaN	NaN	NaN	NaN	NaN	NaN	NaN	NaN	NaN	NaN	NaN	NaN	NaN	NaN	NaN	NaN	NaN	NaN	NaN	NaN	NaN	NaN	0.606383	NaN	NaN	NaN	NaN	NaN	NaN	NaN	0.223301	NaN	NaN	NaN	NaN	NaN	NaN	NaN	NaN	NaN
	2.4	NaN	NaN	NaN	NaN	NaN	NaN	NaN	NaN	NaN	NaN	NaN	NaN	NaN	NaN	NaN	NaN	NaN	NaN	NaN	NaN	NaN	NaN	NaN	NaN	NaN	NaN	NaN	NaN	NaN	NaN	0.957447	NaN	NaN	NaN	NaN	NaN	NaN	NaN	0.268608	NaN	NaN	NaN	NaN	NaN	NaN	NaN	NaN	NaN
	2.6	NaN	NaN	NaN	NaN	NaN	NaN	NaN	NaN	NaN	NaN	NaN	NaN	NaN	NaN	NaN	NaN	NaN	NaN	NaN	NaN	NaN	NaN	NaN	NaN	NaN	NaN	NaN	NaN	NaN	NaN	NaN	NaN	NaN	NaN	NaN	NaN	NaN	NaN	0.252427	NaN	NaN	NaN	NaN	NaN	NaN	NaN	NaN	NaN
Tones + Whisk (Aligned to cross-condition estimated BF, and normalized to control response)
	-2.6	0.96	0.279661	0.306122	0.522184	0.452206	0.25974	0.110329	0.506455	NaN	0.508671	0.0232558	0.272593	0.378205	0.349593	0.815385	0.158333	0.345745	0.733333	0.589247	0.202899	0.0465116	0.0666667	0.0342857	0.0773333	0.15625	0.0311111	0.133333	0.283333	0.05	0.146667	0.797872	0.109272	0.229268	0.201681	0.208333	0.477218	0.382353	0.405263	NaN	0.242857	0.171362	0.582456	0.256098	0.584496	0.64155	0.222807	0.301508	0.325991
	-2.4	0.875556	0.293785	0.227891	0.510808	0.491422	0.25974	0.239437	0.461768	0.00766284	0.487476	0.0418605	0.308148	0.339744	0.337398	0.784615	0.25	0.303191	0.430303	0.619355	0.217391	0.0604651	0.062963	0.0819048	0.117333	0.19375	0.0533333	0.191111	0.2375	0.0888889	0.14	0.526596	0.149007	0.219512	0.258403	0.2	0.438849	0.342105	0.491228	NaN	0.314286	0.232394	0.657895	0.512195	0.64031	0.689989	0.2	0.256281	0.211454
	-2.2	0.862222	0.294492	0.159864	0.522184	0.476716	0.354978	0.307512	0.476663	0.0344828	0.473988	0.0852713	0.408889	0.271368	0.439024	0.620513	0.2	0.303191	0.4	0.651613	0.217391	0.0976744	0.0666667	0.125714	0.152	0.21875	0.0488889	0.226667	0.3	0.183333	0.173333	0.414894	0.188742	0.287805	0.340336	0.3	0.467626	0.352941	0.531579	NaN	0.357143	0.288732	0.666667	0.731707	0.632558	0.745963	0.194737	0.301508	0.202643
	-2	0.88	0.261299	0.142857	0.610922	0.5625	0.519481	0.309859	0.527309	0.091954	0.462428	0.116279	0.426667	0.314103	0.50813	0.476923	0.166667	0.287234	0.418182	0.649462	0.15942	0.131783	0.0851852	0.127619	0.181333	0.227083	0.04	0.235556	0.425	0.177778	0.18	0.531915	0.228477	0.541463	0.365546	0.316667	0.47482	0.431889	0.584211	0.631068	0.380952	0.28169	0.580702	0.731707	0.603101	0.765339	0.229825	0.256281	0.237885
	-1.8	0.737778	0.245763	0.166667	0.665529	0.631127	0.614719	0.232394	0.613704	0.141762	0.516378	0.122481	0.413333	0.344017	0.52439	0.466667	0.1	0.335106	0.381818	0.632258	0.130435	0.167442	0.0777778	0.125714	0.184	0.247917	0.0577778	0.173333	0.541667	0.15	0.173333	0.75	0.31457	0.687805	0.409664	0.3125	0.491607	0.441176	0.552632	0.456311	0.285714	0.232394	0.552632	0.512195	0.6	0.749193	0.252632	0.226131	0.317181
	-1.6	0.653333	0.299435	0.153061	0.665529	0.680147	0.506494	0.232394	0.67428	0.16092	0.595376	0.134884	0.391111	0.384615	0.434959	0.538462	0.133333	0.367021	0.309091	0.576344	0.130435	0.193798	0.0925926	0.169524	0.197333	0.26875	0.111111	0.164444	0.604167	0.122222	0.2	0.787234	0.466887	0.678049	0.428571	0.241667	0.57554	0.43808	0.521053	0.385113	0.295238	0.199531	0.591228	0.512195	0.724031	0.737352	0.257895	0.20603	0.440529
	-1.4	0.657778	0.439266	0.153061	0.672355	0.699755	0.354978	0.267606	0.737835	0.164751	0.678227	0.162791	0.448889	0.399573	0.439024	0.671795	0.158333	0.287234	0.406061	0.576344	0.231884	0.272868	0.114815	0.262857	0.205333	0.30625	0.12	0.231111	0.575	0.261111	0.22	0.654255	0.5	0.526829	0.434874	0.25	0.633094	0.448916	0.542105	0.430421	0.371429	0.211268	0.668421	0.756098	0.877519	0.752422	0.226316	0.251256	0.581498
	-1.2	0.88	0.588983	0.214286	0.755404	0.801471	0.233766	0.288732	0.869911	0.199234	0.726397	0.168992	0.466667	0.525641	0.47561	0.769231	0.25	0.25	0.418182	0.670968	0.478261	0.446512	0.144444	0.342857	0.232	0.39375	0.0844444	0.413333	0.470833	0.383333	0.226667	0.468085	0.466887	0.443902	0.39916	0.2125	0.661871	0.506192	0.719298	0.495146	0.485714	0.302817	0.707018	0.878049	0.934884	0.723358	0.215789	0.226131	0.519824
	-1	0.866667	0.663842	0.397959	0.8157	0.805147	0.168831	0.295775	0.876862	0.229885	0.780347	0.144186	0.481481	0.602564	0.455285	0.753846	0.375	0.255319	0.369697	0.855914	0.57971	0.586047	0.211111	0.346667	0.237333	0.522917	0.0666667	0.524444	0.3625	0.438889	0.26	0.409574	0.433775	0.458537	0.415966	0.291667	0.589928	0.544892	0.857895	0.546926	0.628571	0.338028	0.729825	0.926829	0.908527	0.664155	0.235088	0.170854	0.422907
	-0.8	0.853333	0.707627	0.472789	0.819113	0.759804	0.181818	0.307512	0.83714	0.260536	0.822736	0.122481	0.457778	0.636752	0.414634	0.676923	0.375	0.441489	0.272727	0.96129	0.652174	0.651163	0.255556	0.337143	0.28	0.639583	0.111111	0.52	0.354167	0.416667	0.373333	0.398936	0.546358	0.526829	0.460084	0.4125	0.585132	0.520124	0.929825	0.543689	0.671429	0.387324	0.836842	0.841463	0.855814	0.655544	0.342105	0.165829	0.396476
	-0.6	0.826667	0.757062	0.44898	0.784983	0.698529	0.311688	0.399061	0.753724	0.287356	0.809249	0.15814	0.487407	0.608974	0.422764	0.661538	0.441667	0.654255	0.345455	0.993548	0.57971	0.623256	0.307407	0.289524	0.328	0.71875	0.182222	0.408889	0.420833	0.438889	0.493333	0.37766	0.665563	0.565854	0.596639	0.516667	0.57554	0.529412	0.942105	0.546926	0.666667	0.469484	0.807018	0.829268	0.837209	0.717976	0.533333	0.201005	0.502203
	-0.4	1.01333	0.858051	0.391156	0.805461	0.75	0.510823	0.633803	0.88282	0.398467	0.834297	0.35814	0.557037	0.645299	0.528455	0.810256	0.675	0.861702	0.509091	1.00215	0.681159	0.648062	0.4	0.238095	0.394667	0.797917	0.253333	0.355556	0.6125	0.516667	0.5	0.398936	0.798013	0.570732	0.67437	0.458333	0.618705	0.597523	0.989474	0.556634	0.571429	0.619718	0.778947	0.719512	0.821705	0.768568	0.684211	0.246231	0.581498
	-0.2	1.08889	0.932203	0.503401	0.894198	0.803922	0.666667	0.84507	1.11122	0.551724	0.942197	0.747287	0.662222	0.709402	0.756098	0.984615	0.875	1.14362	0.6	1.05161	1	0.744186	0.744444	0.234286	0.44	0.875	0.493333	0.36	0.754167	0.683333	0.453333	0.462766	0.844371	0.643902	0.714286	0.5125	0.776978	0.678019	1.02456	0.543689	0.528571	0.671362	0.712281	0.841463	0.846512	0.784715	0.733333	0.256281	0.625551
	0	1.12	0.963983	0.571429	0.989761	0.845588	0.779221	0.93662	1.14101	0.586207	0.971098	1.01395	0.755556	0.801282	1.09756	0.969231	0.875	1.24468	0.545455	1.09677	1.52174	0.883721	1.33333	0.314286	0.48	0.922917	0.626667	0.4	0.9125	0.827778	0.54	0.547872	0.844371	0.760976	0.655462	0.75	0.870504	0.718266	1.02632	0.472492	0.571429	0.619718	0.814035	1.28049	0.930233	0.828848	0.678947	0.266332	0.647577
	0.2	1.13333	NaN	0.510204	1.01706	0.872549	0.805195	0.802817	1.05164	0.551724	0.83815	0.936434	NaN	0.897436	NaN	0.769231	NaN	1.23936	NaN	NaN	NaN	NaN	NaN	NaN	NaN	0.908333	0.635556	NaN	0.879167	0.833333	0.693333	0.526596	0.758278	0.658537	0.586134	NaN	0.88729	0.71517	1	0.349515	NaN	0.619718	0.789474	NaN	NaN	0.884822	0.578947	0.241206	0.581498
	0.4	NaN	NaN	NaN	0.935154	0.875	0.727273	0.579812	0.906653	0.402299	NaN	0.613953	NaN	NaN	NaN	NaN	NaN	1.10638	NaN	NaN	NaN	NaN	NaN	NaN	NaN	0.825	0.448889	NaN	0.766667	0.683333	0.74	0.462766	0.625828	0.292683	0.504202	NaN	0.834532	0.690402	NaN	0.265372	NaN	0.784038	0.754386	NaN	NaN	0.871905	0.447368	0.236181	0.471366
	0.6	NaN	NaN	NaN	0.828214	0.860294	0.580087	0.359155	0.906653	0.337165	NaN	0.375194	NaN	NaN	NaN	NaN	NaN	1.02128	NaN	NaN	NaN	NaN	NaN	NaN	NaN	0.6875	0.306667	NaN	0.6125	0.527778	0.7	0.494681	0.44702	NaN	NaN	NaN	0.81295	0.657895	NaN	0.252427	NaN	0.887324	0.673684	NaN	NaN	0.77718	NaN	0.236181	0.303965
	0.8	NaN	NaN	NaN	0.797497	0.854167	0.528139	0.176056	0.90864	0.302682	NaN	0.311628	NaN	NaN	NaN	NaN	NaN	0.957447	NaN	NaN	NaN	NaN	NaN	NaN	NaN	NaN	0.2	NaN	0.5	0.5	0.7	0.601064	NaN	NaN	NaN	NaN	0.791367	0.603715	NaN	0.271845	NaN	0.807512	0.684211	NaN	NaN	0.703983	NaN	0.241206	0.0660793
	1	NaN	NaN	NaN	0.894198	0.860294	0.415584	NaN	0.878848	0.264368	NaN	0.316279	NaN	NaN	NaN	NaN	NaN	NaN	NaN	NaN	NaN	NaN	NaN	NaN	NaN	NaN	NaN	NaN	NaN	0.583333	NaN	0.62234	NaN	NaN	NaN	NaN	NaN	0.534056	NaN	0.265372	NaN	0.683099	0.621053	NaN	NaN	0.678149	NaN	0.366834	NaN
	1.2	NaN	NaN	NaN	1.07509	0.863971	0.12987	NaN	NaN	0.172414	NaN	0.348837	NaN	NaN	NaN	NaN	NaN	NaN	NaN	NaN	NaN	NaN	NaN	NaN	NaN	NaN	NaN	NaN	NaN	NaN	NaN	0.526596	NaN	NaN	NaN	NaN	NaN	NaN	NaN	0.242718	NaN	0.633803	0.547368	NaN	NaN	NaN	NaN	0.407035	NaN
	1.4	NaN	NaN	NaN	NaN	NaN	NaN	NaN	NaN	NaN	NaN	NaN	NaN	NaN	NaN	NaN	NaN	NaN	NaN	NaN	NaN	NaN	NaN	NaN	NaN	NaN	NaN	NaN	NaN	NaN	NaN	0.398936	NaN	NaN	NaN	NaN	NaN	NaN	NaN	0.226537	NaN	0.629108	0.473684	NaN	NaN	NaN	NaN	0.417085	NaN
	1.6	NaN	NaN	NaN	NaN	NaN	NaN	NaN	NaN	NaN	NaN	NaN	NaN	NaN	NaN	NaN	NaN	NaN	NaN	NaN	NaN	NaN	NaN	NaN	NaN	NaN	NaN	NaN	NaN	NaN	NaN	0.398936	NaN	NaN	NaN	NaN	NaN	NaN	NaN	0.226537	NaN	0.570423	NaN	NaN	NaN	NaN	NaN	0.316583	NaN
	1.8	NaN	NaN	NaN	NaN	NaN	NaN	NaN	NaN	NaN	NaN	NaN	NaN	NaN	NaN	NaN	NaN	NaN	NaN	NaN	NaN	NaN	NaN	NaN	NaN	NaN	NaN	NaN	NaN	NaN	NaN	0.430851	NaN	NaN	NaN	NaN	NaN	NaN	NaN	0.184466	NaN	0.492958	NaN	NaN	NaN	NaN	NaN	0.256281	NaN
	2	NaN	NaN	NaN	NaN	NaN	NaN	NaN	NaN	NaN	NaN	NaN	NaN	NaN	NaN	NaN	NaN	NaN	NaN	NaN	NaN	NaN	NaN	NaN	NaN	NaN	NaN	NaN	NaN	NaN	NaN	0.462766	NaN	NaN	NaN	NaN	NaN	NaN	NaN	0.200647	NaN	NaN	NaN	NaN	NaN	NaN	NaN	0.226131	NaN
	2.2	NaN	NaN	NaN	NaN	NaN	NaN	NaN	NaN	NaN	NaN	NaN	NaN	NaN	NaN	NaN	NaN	NaN	NaN	NaN	NaN	NaN	NaN	NaN	NaN	NaN	NaN	NaN	NaN	NaN	NaN	0.494681	NaN	NaN	NaN	NaN	NaN	NaN	NaN	0.194175	NaN	NaN	NaN	NaN	NaN	NaN	NaN	NaN	NaN
	2.4	NaN	NaN	NaN	NaN	NaN	NaN	NaN	NaN	NaN	NaN	NaN	NaN	NaN	NaN	NaN	NaN	NaN	NaN	NaN	NaN	NaN	NaN	NaN	NaN	NaN	NaN	NaN	NaN	NaN	NaN	0.558511	NaN	NaN	NaN	NaN	NaN	NaN	NaN	0.200647	NaN	NaN	NaN	NaN	NaN	NaN	NaN	NaN	NaN
	2.6	NaN	NaN	NaN	NaN	NaN	NaN	NaN	NaN	NaN	NaN	NaN	NaN	NaN	NaN	NaN	NaN	NaN	NaN	NaN	NaN	NaN	NaN	NaN	NaN	NaN	NaN	NaN	NaN	NaN	NaN	NaN	NaN	NaN	NaN	NaN	NaN	NaN	NaN	0.145631	NaN	NaN	NaN	NaN	NaN	NaN	NaN	NaN	NaN
[truncated: 92 more columns]

## Sheet: Fig 1c
Tones Alone (Aligned to cross-condition estimated BF, and normalized to control response)	Distance from BF (Octaves)
	-2.6	0.765677	0.351211	0.320802	0.627101	0.662083	0.218919	0.0934911	0.356131	0.0379747	0.52454	0.12542	0.757848	0.295238	0.45	0.755556	0.22963	0.352201	0.321429	0.547496	0.302564	0.240506	0.122222	0.0319588	0.0742734	0.445098	0.102564	0.237333	0.168056	0.253846	0.0491803	0.260317	0.418667	0.507407	0.301333	0.2	0.479167	0.539259	0.616667	NaN	0.349333	0.0963719	0.535354	0.309524	0.339795	0.646575	0.224	0.468468	0.249249
	-2.4	0.792079	0.331027	0.345865	0.639706	0.666012	0.262162	0.119527	0.362292	0.0970464	0.67638	0.141097	0.87145	0.266667	0.433333	0.697778	0.162963	0.311321	0.342857	0.549223	0.220513	0.2827	0.0944444	0.0247423	0.0893434	0.64902	0.246154	0.322667	0.25	0.323077	0.188525	0.298413	0.458667	0.681481	0.276	0.182609	0.480769	0.557037	0.696667	NaN	0.346667	0.112245	0.658249	0.380952	0.40935	0.747032	0.36	0.702703	0.247748
	-2.2	0.712871	0.309689	0.365915	0.681723	0.646365	0.348649	0.11716	0.395564	0.14557	0.723926	0.1243	0.792227	0.232653	0.4	0.693333	0.111111	0.301887	0.357143	0.557858	0.184615	0.21308	0.0555556	0.0402062	0.0968784	0.841176	0.430769	0.4	0.370833	0.469231	0.295082	0.352381	0.68	0.7	0.236	0.226087	0.488782	0.546667	0.79	NaN	0.352	0.123583	0.742424	0.557143	0.451539	0.830137	0.484	0.898649	0.195195
	-2	0.686469	0.314879	0.37594	0.665966	0.619843	0.397297	0.131361	0.425139	0.139241	0.754601	0.179171	0.686099	0.209524	0.37	0.715556	0.140741	0.330189	0.310714	0.523316	0.148718	0.164557	0.05	0.0773196	0.0914962	0.947059	0.512821	0.546667	0.5	0.641026	0.368852	0.431746	0.784	0.674074	0.222667	0.46087	0.451923	0.586667	0.89	NaN	0.352	0.115646	0.722222	0.761905	0.445838	0.863927	0.554667	1	0.144144
	-1.8	0.693069	0.344291	0.360902	0.620798	0.612967	0.397297	0.173964	0.470733	0.137131	0.717791	0.221725	0.612855	0.244898	0.366667	0.693333	0.177778	0.415094	0.257143	0.528497	0.123077	0.170886	0.0833333	0.154639	0.0839612	0.941176	0.5	0.64	0.570833	0.715385	0.418033	0.438095	0.824	0.677778	0.24	0.776812	0.432692	0.622222	0.835	NaN	0.32	0.112245	0.636364	0.885714	0.417332	0.865753	0.532	0.898649	0.0990991
	-1.6	0.69967	0.39677	0.310777	0.651261	0.688605	0.372973	0.233136	0.505237	0.177215	0.703988	0.266517	0.623318	0.315646	0.32	0.662222	0.2	0.415094	0.182143	0.582038	0.0666667	0.208861	0.116667	0.242268	0.0678149	0.896078	0.451282	0.696	0.594444	0.641026	0.590164	0.425397	0.746667	0.718519	0.294667	0.913043	0.458333	0.654815	0.753333	NaN	0.4	0.124717	0.557239	0.790476	0.370582	0.894977	0.496	0.792793	0.102102
	-1.4	0.676568	0.453287	0.278195	0.759454	0.769155	0.391892	0.242604	0.57671	0.293249	0.690184	0.217245	0.568012	0.37551	0.346667	0.688889	0.244444	0.386792	0.171429	0.647668	0.107692	0.263713	0.137037	0.340206	0.073197	0.85098	0.471795	0.629333	0.581944	0.523077	0.696721	0.355556	0.770667	0.6	0.330667	0.8	0.485577	0.665185	0.681667	NaN	0.554667	0.14966	0.577441	0.6	0.384265	0.909589	0.5	0.657658	0.162162
	-1.2	0.792079	0.538062	0.320802	0.897059	0.835953	0.397297	0.209467	0.629698	0.432489	0.806748	0.18813	0.541106	0.383673	0.406667	0.773333	0.444444	0.402516	0.139286	0.696028	0.276923	0.355485	0.205556	0.405155	0.0775027	0.882353	0.484615	0.576	0.620833	0.515385	0.762295	0.304762	0.776	0.433333	0.36	0.62029	0.541667	0.711111	0.705	NaN	0.624	0.201814	0.636364	0.514286	0.417332	0.936986	0.628	0.614865	0.186186
	-1	0.815182	0.648212	0.423559	0.955882	0.854617	0.405405	0.202367	0.656192	0.481013	0.961656	0.223964	0.623318	0.394558	0.5	0.866667	0.644444	0.471698	0.214286	0.775475	0.394872	0.56962	0.340741	0.458763	0.0947255	0.866667	0.461538	0.592	0.668056	0.625641	0.827869	0.374603	0.738667	0.377778	0.378667	0.513043	0.620192	0.742222	0.775	NaN	0.656	0.248299	0.728956	0.495238	0.473204	0.933333	0.732	0.54955	0.198198
	-0.8	0.841584	0.792388	0.578947	0.99895	0.863458	0.521622	0.266272	0.659273	0.537975	1	0.335946	0.687593	0.473469	0.613333	0.92	0.777778	0.54717	0.428571	0.906736	0.523077	0.754219	0.472222	0.587629	0.106566	0.864706	0.5	0.592	0.633333	0.715385	1	0.438095	0.752	0.477778	0.404	0.62029	0.697115	0.755556	0.76	NaN	0.584	0.349206	0.813131	0.485714	0.492588	0.906849	0.804	0.574324	0.234234
	-0.6	0.828383	0.910035	0.799499	1	0.886051	0.616216	0.410651	0.723352	0.582278	0.929448	0.519597	0.757848	0.606803	0.74	0.937778	0.777778	0.625786	0.578571	0.986183	0.569231	0.873418	0.518519	0.712371	0.247578	0.839216	0.6	0.586667	0.5375	0.738462	0.909836	0.488889	0.802667	0.562963	0.461333	0.66087	0.745192	0.76	0.731667	NaN	0.570667	0.520408	0.914141	0.466667	0.594071	0.845662	0.761333	0.603604	0.432432
	-0.4	0.953795	0.980969	0.909774	0.995798	0.895874	0.716216	0.611834	0.874307	0.770042	0.868098	0.755879	0.804185	0.757823	0.88	0.911111	0.792593	0.773585	0.782143	1	0.641026	0.89135	0.511111	0.893814	0.543595	0.917647	0.717949	0.605333	0.544444	0.733333	0.918033	0.511111	0.893333	0.607407	0.608	0.713043	0.807692	0.792593	0.746667	NaN	0.589333	0.785714	0.96633	0.590476	0.769669	0.877626	0.733333	0.720721	0.738739
	-0.2	1	1	0.944862	0.941176	0.946955	0.832432	0.876923	0.959951	0.966245	0.941718	0.987682	0.93423	0.889796	0.983333	0.92	0.866667	0.940252	0.9	0.958549	0.769231	0.969409	0.661111	0.972165	0.836383	0.982353	0.838462	0.752	0.725	0.823077	0.860656	0.685714	0.96	0.744444	0.804	0.681159	0.889423	0.871111	0.85	NaN	0.744	0.955782	0.974747	0.8	0.930445	0.950685	0.804	0.831081	0.966967
	0	0.940594	0.99481	0.982456	0.904412	1	0.972973	1	1	1	0.957055	1	1	1	1	1	1	1	1	0.93437	1	1	1	1	1	1	1	1	1	1	0.918033	1	1	1	1	0.782609	0.950321	1	1	0.836431	1	1	1	1	1	1	1	0.945946	1
	0.2	NaN	NaN	1	0.85084	0.984283	1	0.912426	0.922982	0.949367	0.828221	0.856663	0.964126	NaN	0.95	NaN	NaN	0.883648	0.996429	0.917098	NaN	0.933544	NaN	0.986598	0.965554	NaN	NaN	NaN	NaN	NaN	0.713115	NaN	NaN	NaN	NaN	1	1	NaN	NaN	0.814126	NaN	0.905896	0.964646	NaN	0.940707	NaN	NaN	NaN	0.882883
	0.4	NaN	NaN	0.902256	0.772059	0.884086	0.835135	0.649704	0.829945	0.810127	NaN	0.605823	NaN	NaN	NaN	NaN	NaN	0.676101	0.964286	0.906736	NaN	NaN	NaN	0.989691	0.868676	NaN	NaN	NaN	NaN	NaN	0.663934	NaN	NaN	NaN	NaN	NaN	0.953526	NaN	NaN	0.895911	NaN	0.826531	0.936027	NaN	0.888255	NaN	NaN	NaN	0.780781
	0.6	NaN	NaN	NaN	NaN	NaN	0.610811	0.468639	0.74122	0.759494	NaN	0.455767	NaN	NaN	NaN	NaN	NaN	0.54717	NaN	NaN	NaN	NaN	NaN	NaN	0.726588	NaN	NaN	NaN	NaN	NaN	0.860656	NaN	NaN	NaN	NaN	NaN	0.899038	NaN	NaN	1	NaN	0.789116	0.936027	NaN	0.872292	NaN	NaN	NaN	0.765766
	0.8	NaN	NaN	NaN	NaN	NaN	0.408108	0.379882	0.693161	0.651899	NaN	0.399776	NaN	NaN	NaN	NaN	NaN	0.518868	NaN	NaN	NaN	NaN	NaN	NaN	0.636168	NaN	NaN	NaN	NaN	NaN	NaN	NaN	NaN	NaN	NaN	NaN	0.786859	NaN	NaN	0.903346	NaN	0.717687	0.964646	NaN	0.906499	NaN	NaN	NaN	0.762763
	1	NaN	NaN	NaN	NaN	NaN	0.348649	0.319527	NaN	0.506329	NaN	0.419933	NaN	NaN	NaN	NaN	NaN	NaN	NaN	NaN	NaN	NaN	NaN	NaN	0.560818	NaN	NaN	NaN	NaN	NaN	NaN	NaN	NaN	NaN	NaN	NaN	0.758013	NaN	NaN	0.776952	NaN	0.639456	0.946128	NaN	0.901938	NaN	NaN	NaN	0.720721
	1.2	NaN	NaN	NaN	NaN	NaN	0.445946	NaN	NaN	0.348101	NaN	NaN	NaN	NaN	NaN	NaN	NaN	NaN	NaN	NaN	NaN	NaN	NaN	NaN	0.513455	NaN	NaN	NaN	NaN	NaN	NaN	NaN	NaN	NaN	NaN	NaN	0.783654	NaN	NaN	0.69145	NaN	0.543084	0.833333	NaN	0.86203	NaN	NaN	NaN	0.624625
	1.4	NaN	NaN	NaN	NaN	NaN	NaN	NaN	NaN	NaN	NaN	NaN	NaN	NaN	NaN	NaN	NaN	NaN	NaN	NaN	NaN	NaN	NaN	NaN	0.438105	NaN	NaN	NaN	NaN	NaN	NaN	NaN	NaN	NaN	NaN	NaN	0.841346	NaN	NaN	0.724907	NaN	0.518141	0.767677	NaN	0.810718	NaN	NaN	NaN	0.551051
	1.6	NaN	NaN	NaN	NaN	NaN	NaN	NaN	NaN	NaN	NaN	NaN	NaN	NaN	NaN	NaN	NaN	NaN	NaN	NaN	NaN	NaN	NaN	NaN	0.451023	NaN	NaN	NaN	NaN	NaN	NaN	NaN	NaN	NaN	NaN	NaN	NaN	NaN	NaN	0.69145	NaN	0.489796	0.791246	NaN	0.828962	NaN	NaN	NaN	0.603604
	1.8	NaN	NaN	NaN	NaN	NaN	NaN	NaN	NaN	NaN	NaN	NaN	NaN	NaN	NaN	NaN	NaN	NaN	NaN	NaN	NaN	NaN	NaN	NaN	0.610334	NaN	NaN	NaN	NaN	NaN	NaN	NaN	NaN	NaN	NaN	NaN	NaN	NaN	NaN	0.624535	NaN	0.42517	0.853535	NaN	0.827822	NaN	NaN	NaN	0.788288
	2	NaN	NaN	NaN	NaN	NaN	NaN	NaN	NaN	NaN	NaN	NaN	NaN	NaN	NaN	NaN	NaN	NaN	NaN	NaN	NaN	NaN	NaN	NaN	0.888052	NaN	NaN	NaN	NaN	NaN	NaN	NaN	NaN	NaN	NaN	NaN	NaN	NaN	NaN	0.542751	NaN	NaN	0.909091	NaN	0.769669	NaN	NaN	NaN	NaN
	2.2	NaN	NaN	NaN	NaN	NaN	NaN	NaN	NaN	NaN	NaN	NaN	NaN	NaN	NaN	NaN	NaN	NaN	NaN	NaN	NaN	NaN	NaN	NaN	NaN	NaN	NaN	NaN	NaN	NaN	NaN	NaN	NaN	NaN	NaN	NaN	NaN	NaN	NaN	0.457249	NaN	NaN	NaN	NaN	NaN	NaN	NaN	NaN	NaN
	2.4	NaN	NaN	NaN	NaN	NaN	NaN	NaN	NaN	NaN	NaN	NaN	NaN	NaN	NaN	NaN	NaN	NaN	NaN	NaN	NaN	NaN	NaN	NaN	NaN	NaN	NaN	NaN	NaN	NaN	NaN	NaN	NaN	NaN	NaN	NaN	NaN	NaN	NaN	0.356877	NaN	NaN	NaN	NaN	NaN	NaN	NaN	NaN	NaN
	2.6	NaN	NaN	NaN	NaN	NaN	NaN	NaN	NaN	NaN	NaN	NaN	NaN	NaN	NaN	NaN	NaN	NaN	NaN	NaN	NaN	NaN	NaN	NaN	NaN	NaN	NaN	NaN	NaN	NaN	NaN	NaN	NaN	NaN	NaN	NaN	NaN	NaN	NaN	0.267658	NaN	NaN	NaN	NaN	NaN	NaN	NaN	NaN	NaN
Tones + Whisk (Aligned to cross-condition estimated BF, and normalized to control response)
	-2.6	0.782178	0.244521	0.152882	0.625	0.556974	0.162162	0.0792899	0.41528	0.0316456	0.294479	0.0515118	0.358744	0.25034	0.35	0.702222	0.133333	0.179245	0.425	0.411054	0.107692	0.0917722	0.0425926	0.0381443	0.0968784	0.358824	0.0897436	0.056	0.165278	0.266667	0.196721	0.139683	0.381333	0.459259	0.330667	0.0521739	0.315705	0.482963	0.533333	NaN	0.109333	0.0975057	0.636364	0.0857143	0.347777	0.625571	0.297333	0.166667	0.166667
	-2.4	0.759076	0.238754	0.203008	0.680672	0.607073	0.156757	0.0473373	0.465804	0.0443038	0.329755	0.0727884	0.367713	0.246259	0.34	0.662222	0.1	0.264151	0.375	0.435233	0.123077	0.0991561	0.037037	0.0556701	0.088267	0.511765	0.212821	0.128	0.280556	0.392308	0.188525	0.234921	0.504	0.588889	0.344	0.121739	0.288462	0.497778	0.655	NaN	0.202667	0.105442	0.594276	0.180952	0.368301	0.782648	0.421333	0.394144	0.144144
	-2.2	0.752475	0.216263	0.253133	0.685924	0.604126	0.0918919	0.0568047	0.550832	0.07173	0.411043	0.0772676	0.414051	0.22449	0.356667	0.706667	0.0888889	0.361635	0.225	0.414508	0.0769231	0.123418	0.0444444	0.085567	0.080732	0.635294	0.407692	0.272	0.491667	0.507692	0.172131	0.32381	0.576	0.733333	0.304	0.255072	0.264423	0.462222	0.695	NaN	0.264	0.142857	0.540404	0.342857	0.417332	0.879452	0.484	0.689189	0.112613
	-2	0.679868	0.241061	0.22807	0.67437	0.571709	0.0648649	0.0781065	0.593346	0.0822785	0.45092	0.0862262	0.394619	0.259864	0.33	0.742222	0.1	0.377358	0.210714	0.442142	0.102564	0.142405	0.062963	0.145361	0.0624327	0.743137	0.530769	0.533333	0.630556	0.582051	0.188525	0.330159	0.653333	0.774074	0.32	0.486957	0.269231	0.494815	0.738333	NaN	0.304	0.166667	0.520202	0.552381	0.443558	0.921461	0.48	0.871622	0.130631
	-1.8	0.514851	0.320069	0.142857	0.64916	0.536346	0.0918919	0.095858	0.616143	0.113924	0.521472	0.0907055	0.449925	0.310204	0.356667	0.746667	0.1	0.305031	0.160714	0.507772	0.138462	0.150844	0.0777778	0.191753	0.0613563	0.823529	0.607692	0.664	0.708333	0.623077	0.213115	0.333333	0.648	0.788889	0.356	0.689855	0.288462	0.6	0.815	NaN	0.288	0.14059	0.505051	0.642857	0.424173	0.915068	0.484	0.844595	0.172673
	-1.6	0.429043	0.417532	0.12782	0.682773	0.557957	0.154054	0.0994083	0.622304	0.164557	0.625767	0.12206	0.475336	0.368707	0.36	0.671111	0.174074	0.248428	0.139286	0.549223	0.215385	0.18038	0.122222	0.221649	0.0516685	0.868627	0.597436	0.656	0.630556	0.571795	0.319672	0.31746	0.616	0.855556	0.402667	0.765217	0.323718	0.725926	0.925	NaN	0.336	0.100907	0.520202	0.580952	0.402509	0.952511	0.509333	0.682432	0.21021
	-1.4	0.478548	0.475202	0.135338	0.765756	0.666012	0.210811	0.121893	0.630314	0.240506	0.739264	0.139978	0.536622	0.367347	0.43	0.693333	0.296296	0.264151	0.128571	0.57513	0.282051	0.243671	0.203704	0.262887	0.0667384	0.868627	0.602564	0.573333	0.547222	0.533333	0.491803	0.301587	0.576	0.959259	0.393333	0.724638	0.399038	0.752593	0.866667	NaN	0.402667	0.0918367	0.535354	0.466667	0.411631	0.945205	0.529333	0.545045	0.193694
	-1.2	0.574257	0.541522	0.172932	0.829832	0.789784	0.240541	0.145562	0.628466	0.278481	0.794479	0.157895	0.599402	0.37551	0.51	0.8	0.433333	0.267296	0.175	0.618307	0.353846	0.332278	0.3	0.328866	0.0742734	0.858824	0.592308	0.648	0.508333	0.576923	0.516393	0.295238	0.648	0.944444	0.396	0.698551	0.49359	0.733333	0.645	NaN	0.496	0.0963719	0.565657	0.471429	0.458381	0.90411	0.556	0.506757	0.129129
	-1	0.656766	0.607843	0.20802	0.870798	0.880157	0.283784	0.211834	0.622921	0.316456	0.819018	0.211646	0.636771	0.364626	0.6	0.897778	0.540741	0.311321	0.217857	0.685665	0.384615	0.484177	0.322222	0.386598	0.0645856	0.798039	0.546154	0.712	0.508333	0.589744	0.459016	0.307937	0.672	0.833333	0.430667	0.713043	0.629808	0.728889	0.536667	NaN	0.536	0.163265	0.619529	0.571429	0.511973	0.808219	0.566667	0.459459	0.0945946
	-0.8	0.70297	0.716263	0.345865	0.879202	0.925344	0.527027	0.276923	0.669131	0.337553	0.791411	0.349384	0.644245	0.465306	0.716667	0.893333	0.6	0.367925	0.257143	0.761658	0.507692	0.593882	0.327778	0.497938	0.0548977	0.752941	0.515385	0.704	0.545833	0.576923	0.45082	0.4	0.704	0.711111	0.46	0.657971	0.754808	0.755556	0.54	NaN	0.512	0.300454	0.717172	0.557143	0.5439	0.79726	0.628	0.459459	0.147147
	-0.6	0.742574	0.807382	0.513784	0.885504	0.927308	0.713514	0.386982	0.773876	0.405063	0.763804	0.538634	0.542601	0.634014	0.73	0.871111	0.681481	0.484277	0.325	0.827288	0.702564	0.75	0.377778	0.58866	0.148547	0.715686	0.489744	0.648	0.569444	0.54359	0.614754	0.447619	0.709333	0.618519	0.481333	0.573913	0.828526	0.791111	0.676667	NaN	0.488	0.511338	0.838384	0.485714	0.623717	0.844749	0.697333	0.459459	0.331832
	-0.4	0.755776	0.886967	0.714286	0.863445	0.892927	0.808108	0.546746	0.874307	0.510549	0.797546	0.722284	0.590433	0.839456	0.803333	0.92	0.8	0.669811	0.407143	0.943005	0.820513	0.855485	0.535185	0.736082	0.397201	0.75098	0.530769	0.672	0.629167	0.610256	0.827869	0.460317	0.792	0.574074	0.501333	0.628986	0.884615	0.814815	0.8	NaN	0.549333	0.632653	0.942761	0.466667	0.797035	0.969863	0.822667	0.522523	0.635135
	-0.2	0.841584	0.934256	0.869674	0.912815	0.852652	0.735135	0.830769	0.974738	0.681435	0.923313	0.866741	0.727952	0.938776	0.92	1.02667	0.844444	0.830189	0.596429	1.03454	0.753846	0.983122	0.672222	0.778351	0.694295	0.894118	0.715385	0.704	0.679167	0.7	0.909836	0.533333	0.96	0.577778	0.556	0.895652	0.924679	0.817778	0.92	NaN	0.592	0.774376	1.0101	0.614286	0.906499	1.05479	0.924	0.675676	0.869369
	0	1.0396	0.968858	0.9599	0.985294	0.841847	0.713514	0.942012	1.00185	0.78481	0.966258	0.870101	0.829596	0.959184	1.01	1.13333	0.777778	0.915094	0.8	1.06218	0.615385	1.06013	0.75	0.768041	0.844995	1.14706	1.03846	0.72	0.6875	0.769231	0.942623	0.714286	1.24	0.611111	0.64	0.921739	0.902244	0.8	1	1.00372	0.56	0.863946	1.0202	0.857143	0.913341	1.09589	0.98	0.945946	0.981982
	0.2	NaN	NaN	0.93985	0.995798	0.845776	0.632432	0.873373	0.998152	0.774262	0.874233	0.802912	0.829596	NaN	1	NaN	NaN	0.836478	0.792857	0.953368	NaN	1.10759	NaN	0.729897	0.868676	NaN	NaN	NaN	NaN	NaN	0.95082	NaN	NaN	NaN	NaN	0.565217	0.778846	NaN	NaN	0.858736	NaN	0.942177	1.02525	NaN	0.831243	NaN	NaN	NaN	0.896396
	0.4	NaN	NaN	0.864662	0.913866	0.839882	0.551351	0.620118	0.941466	0.658228	NaN	0.648376	NaN	NaN	NaN	NaN	NaN	0.726415	0.535714	0.751295	NaN	NaN	NaN	0.726804	0.780409	NaN	NaN	NaN	NaN	NaN	0.811475	NaN	NaN	NaN	NaN	NaN	0.671474	NaN	NaN	0.743494	NaN	0.848073	1.0101	NaN	0.842645	NaN	NaN	NaN	0.75976
	0.6	NaN	NaN	NaN	NaN	NaN	0.52973	0.461538	0.850277	0.512658	NaN	0.512878	NaN	NaN	NaN	NaN	NaN	0.59434	NaN	NaN	NaN	NaN	NaN	NaN	0.652314	NaN	NaN	NaN	NaN	NaN	0.491803	NaN	NaN	NaN	NaN	NaN	0.639423	NaN	NaN	0.72119	NaN	0.727891	0.991582	NaN	0.904219	NaN	NaN	NaN	0.702703
	0.8	NaN	NaN	NaN	NaN	NaN	0.610811	0.347929	0.720887	0.364979	NaN	0.3729	NaN	NaN	NaN	NaN	NaN	0.424528	NaN	NaN	NaN	NaN	NaN	NaN	0.603875	NaN	NaN	NaN	NaN	NaN	NaN	NaN	NaN	NaN	NaN	NaN	0.690705	NaN	NaN	0.724907	NaN	0.623583	0.914141	NaN	0.974914	NaN	NaN	NaN	0.63964
	1	NaN	NaN	NaN	NaN	NaN	0.6	0.248521	NaN	0.265823	NaN	0.235162	NaN	NaN	NaN	NaN	NaN	NaN	NaN	NaN	NaN	NaN	NaN	NaN	0.499462	NaN	NaN	NaN	NaN	NaN	NaN	NaN	NaN	NaN	NaN	NaN	0.75641	NaN	NaN	0.654275	NaN	0.57483	0.910774	NaN	0.970353	NaN	NaN	NaN	0.612613
	1.2	NaN	NaN	NaN	NaN	NaN	0.486486	NaN	NaN	0.221519	NaN	NaN	NaN	NaN	NaN	NaN	NaN	NaN	NaN	NaN	NaN	NaN	NaN	NaN	0.484392	NaN	NaN	NaN	NaN	NaN	NaN	NaN	NaN	NaN	NaN	NaN	0.802885	NaN	NaN	0.591078	NaN	0.514739	0.90404	NaN	0.971494	NaN	NaN	NaN	0.528529
	1.4	NaN	NaN	NaN	NaN	NaN	NaN	NaN	NaN	NaN	NaN	NaN	NaN	NaN	NaN	NaN	NaN	NaN	NaN	NaN	NaN	NaN	NaN	NaN	0.385361	NaN	NaN	NaN	NaN	NaN	NaN	NaN	NaN	NaN	NaN	NaN	0.817308	NaN	NaN	0.624535	NaN	0.471655	0.941077	NaN	0.963512	NaN	NaN	NaN	0.522523
	1.6	NaN	NaN	NaN	NaN	NaN	NaN	NaN	NaN	NaN	NaN	NaN	NaN	NaN	NaN	NaN	NaN	NaN	NaN	NaN	NaN	NaN	NaN	NaN	0.411195	NaN	NaN	NaN	NaN	NaN	NaN	NaN	NaN	NaN	NaN	NaN	NaN	NaN	NaN	0.680297	NaN	0.5	0.925926	NaN	0.994299	NaN	NaN	NaN	0.54955
	1.8	NaN	NaN	NaN	NaN	NaN	NaN	NaN	NaN	NaN	NaN	NaN	NaN	NaN	NaN	NaN	NaN	NaN	NaN	NaN	NaN	NaN	NaN	NaN	0.503767	NaN	NaN	NaN	NaN	NaN	NaN	NaN	NaN	NaN	NaN	NaN	NaN	NaN	NaN	0.591078	NaN	0.612245	0.90404	NaN	1.03307	NaN	NaN	NaN	0.585586
	2	NaN	NaN	NaN	NaN	NaN	NaN	NaN	NaN	NaN	NaN	NaN	NaN	NaN	NaN	NaN	NaN	NaN	NaN	NaN	NaN	NaN	NaN	NaN	0.645856	NaN	NaN	NaN	NaN	NaN	NaN	NaN	NaN	NaN	NaN	NaN	NaN	NaN	NaN	0.375465	NaN	NaN	0.858586	NaN	1.09464	NaN	NaN	NaN	NaN
	2.2	NaN	NaN	NaN	NaN	NaN	NaN	NaN	NaN	NaN	NaN	NaN	NaN	NaN	NaN	NaN	NaN	NaN	NaN	NaN	NaN	NaN	NaN	NaN	NaN	NaN	NaN	NaN	NaN	NaN	NaN	NaN	NaN	NaN	NaN	NaN	NaN	NaN	NaN	0.223048	NaN	NaN	NaN	NaN	NaN	NaN	NaN	NaN	NaN
	2.4	NaN	NaN	NaN	NaN	NaN	NaN	NaN	NaN	NaN	NaN	NaN	NaN	NaN	NaN	NaN	NaN	NaN	NaN	NaN	NaN	NaN	NaN	NaN	NaN	NaN	NaN	NaN	NaN	NaN	NaN	NaN	NaN	NaN	NaN	NaN	NaN	NaN	NaN	0.159851	NaN	NaN	NaN	NaN	NaN	NaN	NaN	NaN	NaN
	2.6	NaN	NaN	NaN	NaN	NaN	NaN	NaN	NaN	NaN	NaN	NaN	NaN	NaN	NaN	NaN	NaN	NaN	NaN	NaN	NaN	NaN	NaN	NaN	NaN	NaN	NaN	NaN	NaN	NaN	NaN	NaN	NaN	NaN	NaN	NaN	NaN	NaN	NaN	0.167286	NaN	NaN	NaN	NaN	NaN	NaN	NaN	NaN	NaN
[truncated: 92 more columns]

## Sheet: Fig1d
Tones Alone	Tones + Whisk
0.6	0.733333
0.653333	0.746667
0.671111	0.671111
0.715556	0.595556
0.92	0.613333
0.928889	0.631111
0.933333	0.613333
0.84	0.604444
0.897778	0.653333
0.88	0.826667
0.764444	0.902222
0.706667	0.96
0.693333	0.875556
0.728889	0.862222
0.68	0.88
0.604444	0.737778
0.6	0.653333
0.702222	0.657778
0.791111	0.88
0.813333	0.866667
0.746667	0.853333
0.733333	0.826667
0.808889	1.01333
0.986667	1.08889
1	1.12
0.8	1.13333
0.211864	0.201271
0.269068	0.228814
0.276836	0.237994
0.254944	0.231638
0.252119	0.20339
0.247881	0.204802
0.260593	0.180085
0.283192	0.185028
0.30226	0.193503
0.260593	0.21822
0.20904	0.25565
0.17161	0.260593
0.19774	0.279661
0.27048	0.293785
0.366525	0.294492
0.435734	0.261299
0.457627	0.245763
0.486582	0.299435
0.560734	0.439266
0.661017	0.588983
0.689266	0.663842
0.733051	0.707627
0.809322	0.757062
0.944915	0.858051
1	0.932203
0.974576	0.963983
0.204082	0.204082
0.44898	0.255102
0.530612	0.306122
0.455782	0.357143
0.367347	0.316327
0.292517	0.27551
0.295918	0.193878
0.312925	0.20068
0.323129	0.20068
0.357143	0.255102
0.323129	0.316327
0.326531	0.306122
0.255102	0.227891
0.231293	0.159864
0.244898	0.142857
0.251701	0.166667
0.295918	0.153061
0.312925	0.153061
0.346939	0.214286
0.377551	0.397959
0.353741	0.472789
0.387755	0.44898
0.571429	0.391156
0.918367	0.503401
1	0.571429
0.714286	0.510204
0.443686	0.477816
0.566553	0.580205
0.584755	0.609784
0.541524	0.592719
0.552901	0.559727
0.555176	0.572241
0.546075	0.522184
0.552901	0.510808
0.634812	0.522184
0.68942	0.610922
0.678043	0.665529
0.65529	0.665529
0.684869	0.672355
0.756542	0.755404
0.819113	0.8157
0.8157	0.819113
0.843003	0.784983
0.886234	0.805461
0.963595	0.894198
1	0.989761
0.952218	1.01706
0.935154	0.935154
0.92719	0.828214
0.947668	0.797497
0.935154	0.894198
0.904437	1.07509
0.514706	0.533088
0.654412	0.547794
0.681373	0.552696
0.613971	0.557598
0.602941	0.488971
0.61152	0.488971
0.621324	0.452206
0.596814	0.491422
0.623775	0.476716
0.650735	0.5625
0.618873	0.631127
0.566176	0.680147
0.560049	0.699755
0.626225	0.801471
0.720588	0.805147
0.76348	0.759804
0.838235	0.698529
0.903186	0.75
0.974265	0.803922
1	0.845588
0.957108	0.872549
0.941176	0.875
0.917892	0.860294
0.916667	0.854167
0.867647	0.860294
0.772059	0.863971
0.363636	0.441558
0.502165	0.536797
0.424242	0.502165
0.363636	0.38961
0.320346	0.329004
0.38961	0.25974
0.415584	0.25974
0.385281	0.354978
0.285714	0.519481
0.142857	0.614719
0.168831	0.506494
0.238095	0.354978
0.38961	0.233766
0.688312	0.168831
0.805195	0.181818
0.844156	0.311688
0.692641	0.510823
0.770563	0.666667
1	0.779221
0.935065	0.805195
0.753247	0.727273
0.47619	0.580087
0.437229	0.528139
0.441558	0.415584
0.454545	0.12987
0.0704225	0.211268
0.190141	0.169014
0.234742	0.14554
0.215962	0.140845
0.246479	0.140845
0.248826	0.150235
0.246479	0.126761
0.178404	0.0985915
0.152582	0.110329
0.176056	0.239437
0.190141	0.307512
0.169014	0.309859
0.133803	0.232394
0.197183	0.232394
0.338028	0.267606
0.399061	0.288732
0.401408	0.295775
0.422535	0.307512
0.579812	0.399061
0.838028	0.633803
0.992958	0.84507
1	0.93662
0.800469	0.802817
0.570423	0.579812
0.380282	0.359155
0.246479	0.176056
0.238332	0.476663
0.408143	0.554121
0.4429	0.573982
0.364449	0.571996
0.330685	0.595829
0.320755	0.60576
0.360477	0.566038
0.422046	0.506455
0.540218	0.461768
0.586892	0.476663
0.595829	0.527309
0.539225	0.613704
0.532274	0.67428
0.564052	0.737835
0.676266	0.869911
0.746773	0.876862
0.756703	0.83714
0.734856	0.753724
0.795432	0.88282
0.94141	1.11122
1	1.14101
0.950348	1.05164
0.817279	0.906653
0.776564	0.906653
0.741807	0.90864
0.655412	0.878848
0.0574713	0.172414
0.218391	0.091954
0.295019	0.0651341
0.268199	0.0689655
0.264368	0.045977
0.206897	0.0153257
0.114943	0.00766284
0.130268	0.0344828
0.137931	0.091954
0.130268	0.141762
0.126437	0.16092
0.137931	0.164751
0.153257	0.199234
0.218391	0.229885
0.283525	0.260536
0.448276	0.287356
0.597701	0.398467
0.758621	0.551724
1	0.586207
0.91954	0.551724
0.758621	0.402299
0.421456	0.337165
0.363985	0.302682
0.344828	0.264368
0.287356	0.172414
0.202312	0.202312
0.479769	0.404624
0.603083	0.506744
0.583815	0.475915
0.50289	0.358382
0.468208	0.279383
0.439306	0.283237
0.456647	0.348748
0.427746	0.387283
0.404624	0.445087
0.420039	0.472062
0.479769	0.508671
0.570328	0.487476
0.647399	0.473988
0.595376	0.462428
0.60501	0.516378
0.618497	0.595376
0.809249	0.678227
0.988439	0.726397
1	0.780347
0.973025	0.822736
0.83237	0.809249
0.872832	0.834297
0.928709	0.942197
0.924855	0.971098
0.809249	0.83815
0.0232558	0.0232558
0.0604651	0.0651163
0.0635659	0.0945736
0.0496124	0.0945736
0.0604651	0.0651163
0.0620155	0.0356589
0.0744186	0.0232558
0.108527	0.0418605
0.172093	0.0852713
0.148837	0.116279
0.128682	0.122481
0.102326	0.134884
0.125581	0.162791
0.096124	0.168992
0.0930233	0.144186
0.257364	0.122481
0.469767	0.15814
0.697674	0.35814
0.855814	0.747287
1	1.01395
0.905426	0.936434
0.669767	0.613953
0.415504	0.375194
0.364341	0.311628
0.362791	0.316279
0.348837	0.348837
0.2	0.377778
0.604444	0.444444
0.688889	0.514074
0.508148	0.548148
0.426667	0.462222
0.41037	0.420741
0.466667	0.346667
0.442963	0.352593
0.398519	0.352593
0.333333	0.426667
0.282963	0.432593
0.315556	0.355556
0.368889	0.272593
0.448889	0.308148
0.555556	0.408889
0.700741	0.426667
0.808889	0.413333
0.831111	0.391111
0.767407	0.448889
0.72	0.466667
0.675556	0.481481
0.653333	0.457778
0.708148	0.487407
0.89037	0.557037
1	0.662222
0.955556	0.755556
0.416667	0.352564
0.455128	0.467949
0.476496	0.510684
0.463675	0.5
0.455128	0.442308
0.412393	0.397436
0.391026	0.307692
0.348291	0.260684
0.348291	0.211538
0.352564	0.24359
0.284188	0.326923
0.24359	0.378205
0.284188	0.339744
0.461538	0.271368
0.576923	0.314103
0.628205	0.344017
0.634615	0.384615
0.688034	0.399573
0.713675	0.525641
0.673077	0.602564
0.636752	0.636752
0.653846	0.608974
0.786325	0.645299
0.952991	0.709402
1	0.801282
0.897436	0.897436
0.243902	0.182927
0.292683	0.390244
0.260163	0.5
0.195122	0.487805
0.195122	0.463415
0.260163	0.390244
0.292683	0.304878
0.333333	0.178862
0.378049	0.154472
0.341463	0.231707
0.280488	0.317073
0.231707	0.365854
0.304878	0.349593
0.361789	0.337398
0.353659	0.439024
0.434959	0.50813
0.560976	0.52439
0.719512	0.434959
0.784553	0.439024
0.804878	0.47561
0.743902	0.455285
0.731707	0.414634
0.808943	0.422764
0.963415	0.528455
1	0.756098
0.914634	1.09756
0.461538	0.461538
0.523077	0.692308
0.502564	0.769231
0.487179	0.712821
0.615385	0.630769
0.620513	0.620513
0.584615	0.584615
0.507692	0.579487
0.574359	0.569231
0.615385	0.615385
0.533333	0.753846
0.507692	0.815385
0.553846	0.784615
0.702564	0.620513
0.753846	0.476923
0.733333	0.466667
0.723077	0.538462
0.764103	0.671795
0.774359	0.769231
0.692308	0.753846
0.517949	0.676923
0.492308	0.661538
0.579487	0.810256
0.712821	0.984615
0.830769	0.969231
1	0.769231
0.25	0.125
0.35	0.325
0.383333	0.358333
0.308333	0.225
0.2	0.125
0.158333	0.0583333
0.175	0.05
0.175	0.025
0.15	0.0583333
0.175	0.1
0.183333	0.0916667
0.15	0.1
0.1	0.158333
0.141667	0.25
0.25	0.2
0.341667	0.166667
0.4	0.1
0.425	0.133333
0.475	0.158333
0.7	0.25
0.758333	0.375
0.8	0.375
0.708333	0.441667
0.833333	0.675
0.95	0.875
1	0.875
0.478723	0.398936
0.462766	0.398936
0.414894	0.420213
0.340426	0.404255
0.303191	0.303191
0.234043	0.308511
0.271277	0.335106
0.351064	0.382979
0.473404	0.345745
0.430851	0.303191
0.324468	0.303191
0.287234	0.287234
0.398936	0.335106
0.569149	0.367021
0.734043	0.287234
0.835106	0.25
0.829787	0.255319
0.760638	0.441489
0.744681	0.654255
0.925532	0.861702
1	1.14362
0.957447	1.24468
0.797872	1.23936
0.824468	1.10638
0.829787	1.02128
0.718085	0.957447
0.272727	0.181818
0.448485	0.224242
0.478788	0.218182
0.454545	0.145455
0.357576	0.145455
0.290909	0.127273
0.212121	0.169697
0.206061	0.151515
0.145455	0.127273
0.0727273	0.50303
0.0727273	0.690909
0.230303	0.733333
0.406061	0.430303
0.363636	0.4
0.478788	0.418182
0.563636	0.381818
0.721212	0.309091
0.618182	0.406061
0.6	0.418182
0.581818	0.369697
0.618182	0.272727
0.593939	0.345455
0.636364	0.509091
0.763636	0.6
1	0.545455
0.258065	0.451613
0.341935	0.477419
0.378495	0.503226
0.382796	0.509677
0.406452	0.516129
0.374194	0.505376
0.36129	0.516129
0.365591	0.47957
0.434409	0.434409
0.464516	0.43871
0.408602	0.464516
0.387097	0.548387
0.412903	0.589247
0.488172	0.619355
0.490323	0.651613
0.445161	0.649462
0.458065	0.632258
0.544086	0.576344
0.662366	0.576344
0.819355	0.670968
0.877419	0.855914
0.935484	0.96129
0.907527	0.993548
0.922581	1.00215
0.948387	1.05161
1	1.09677
0.173913	0.521739
0.231884	0.478261
0.231884	0.246377
0.173913	0.173913
0.173913	0.15942
0.130435	0.0869565
0.231884	0.0144928
0.115942	0.057971
0.0289855	0.202899
0.0869565	0.217391
0.0869565	0.217391
0.057971	0.15942
0.173913	0.130435
0.565217	0.231884
0.782609	0.478261
0.768116	0.57971
0.565217	0.652174
0.652174	0.57971
0.898551	0.681159
1	1
0.869565	1.52174
0.0232558	0.0465116
0.0697674	0.0790698
0.075969	0.102326
0.055814	0.108527
0.0325581	0.0883721
0.0372093	0.0651163
0.0465116	0.055814
0.096124	0.0682171
0.142636	0.0744186
0.130233	0.0651163
0.102326	0.0465116
0.055814	0.0418605
0.0682171	0.0465116
0.096124	0.0604651
0.139535	0.0976744
0.179845	0.131783
0.186047	0.167442
0.204651	0.193798
0.299225	0.272868
0.530233	0.446512
0.686822	0.586047
0.772093	0.651163
0.776744	0.623256
0.872868	0.648062
0.95814	0.744186
1	0.883721
0.0888889	0.166667
0.0888889	0.174074
0.0296296	0.114815
0.0296296	0.0851852
0.0444444	0.144444
0.0592593	0.211111
0.0592593	0.2
0.0444444	0.144444
0.0444444	0.0962963
0.0333333	0.0888889
0.0444444	0.0666667
0.0407407	0.062963
0.0777778	0.0666667
0.166667	0.0851852
0.2	0.0777778
0.203704	0.0925926
0.233333	0.114815
0.244444	0.144444
0.522222	0.211111
0.611111	0.255556
0.722222	0.307407
0.674074	0.4
0.788889	0.744444
1	1.33333
0.0152381	0.00761905
0.0171429	0.0114286
0.0380952	0.0342857
0.0704762	0.0819048
0.108571	0.125714
0.150476	0.127619
0.205714	0.125714
0.295238	0.169524
0.394286	0.262857
0.422857	0.342857
0.447619	0.346667
0.451429	0.337143
0.485714	0.289524
0.512381	0.238095
0.68	0.234286
1	0.314286
0.088	0.144
0.144	0.0933333
0.149333	0.0773333
0.12	0.096
0.0906667	0.109333
0.12	0.112
0.176	0.114667
0.226667	0.109333
0.28	0.08
0.242667	0.0613333
0.232	0.056
0.232	0.0773333
0.322667	0.117333
0.296	0.152
0.258667	0.181333
0.192	0.184
0.221333	0.197333
0.226667	0.205333
0.224	0.232
0.221333	0.237333
0.256	0.28
0.338667	0.328
0.445333	0.394667
0.656	0.44
1	0.48
0.125	0.15625
0.075	0.13125
0.0583333	0.122917
0.0791667	0.135417
0.125	0.13125
0.145833	0.152083
0.13125	0.14375
0.116667	0.147917
0.16875	0.13125
0.21875	0.15625
0.210417	0.19375
0.18125	0.21875
0.21875	0.227083
0.316667	0.247917
0.39375	0.26875
0.4875	0.30625
0.575	0.39375
0.666667	0.522917
0.720833	0.639583
0.7875	0.71875
0.883333	0.797917
0.95	0.875
0.966667	0.922917
0.941667	0.908333
0.95	0.825
1	0.6875
0.0666667	0.0666667
0.0533333	0.0533333
0.0311111	0.0844444
0.00888889	0.137778
0.0266667	0.0266667
0.0711111	0.0133333
0.111111	0.0311111
0.106667	0.0533333
0.0666667	0.0488889
0.04	0.04
0.0311111	0.0577778
0.0444444	0.111111
0.12	0.12
0.195556	0.0844444
0.266667	0.0666667
0.311111	0.111111
0.453333	0.182222
0.72	0.253333
0.764444	0.493333
0.666667	0.626667
0.48	0.635556
0.546667	0.448889
0.746667	0.306667
1	0.2
0.133333	0.266667
0.08	0.173333
0.0711111	0.16
0.0844444	0.253333
0.08	0.333333
0.102222	0.315556
0.146667	0.2
0.182222	0.12
0.191111	0.106667
0.28	0.12
0.288889	0.133333
0.293333	0.12
0.244444	0.133333
0.293333	0.191111
0.266667	0.226667
0.24	0.235556
0.2	0.173333
0.266667	0.164444
0.377778	0.231111
0.546667	0.413333
0.662222	0.524444
0.626667	0.52
0.528889	0.408889
0.528889	0.355556
0.706667	0.36
1	0.4
0.1875	0.4375
0.1125	0.35
0.1375	0.304167
0.241667	0.291667
0.2875	0.35
0.266667	0.366667
0.175	0.4125
0.133333	0.35
0.166667	0.283333
0.225	0.2375
0.333333	0.3
0.3375	0.425
0.325	0.541667
0.266667	0.604167
0.2875	0.575
0.375	0.470833
0.4375	0.3625
0.475	0.354167
0.520833	0.420833
0.6375	0.6125
0.6625	0.754167
0.6875	0.9125
0.670833	0.879167
0.733333	0.766667
0.8375	0.6125
1	0.5
0.0333333	0.166667
0.0444444	0.05
0.0444444	0.0722222
0.0333333	0.1
0.0222222	0.0833333
0.0166667	0.05
0.0666667	0.05
0.15	0.0888889
0.216667	0.183333
0.294444	0.177778
0.283333	0.15
0.272222	0.122222
0.338889	0.261111
0.683333	0.383333
0.805556	0.438889
0.75	0.416667
0.55	0.438889
0.688889	0.516667
0.883333	0.683333
1	0.827778
0.9	0.833333
0.766667	0.683333
0.672222	0.527778
0.633333	0.5
0.583333	0.583333
0.1	0.1
0.04	0.1
0.00666667	0.126667
0.0133333	0.2
0.08	0.3
0.12	0.373333
0.12	0.34
0.08	0.24
0.113333	0.146667
0.2	0.14
0.273333	0.173333
0.28	0.18
0.273333	0.173333
0.3	0.2
0.32	0.22
0.3	0.226667
0.32	0.26
0.38	0.373333
0.466667	0.493333
0.72	0.5
0.906667	0.453333
1	0.54
0.786667	0.693333
0.586667	0.74
0.4	0.7
0.2	0.7
0.398936	0.797872
0.351064	0.526596
0.388298	0.414894
0.420213	0.531915
0.351064	0.75
0.324468	0.787234
0.382979	0.654255
0.462766	0.468085
0.515957	0.409574
0.702128	0.398936
0.803191	0.37766
0.925532	0.398936
0.941489	0.462766
1	0.547872
0.893617	0.526596
0.787234	0.462766
0.702128	0.494681
0.712766	0.601064
0.680851	0.62234
0.606383	0.526596
0.712766	0.398936
0.702128	0.398936
0.659574	0.430851
0.5	0.462766
0.606383	0.494681
0.957447	0.558511
0.248344	0.44702
0.139073	0.258278
0.122517	0.168874
0.178808	0.162252
0.238411	0.15894
0.271523	0.149007
0.307947	0.149007
0.304636	0.135762
0.278146	0.109272
0.268212	0.109272
0.284768	0.149007
0.317881	0.188742
0.403974	0.228477
0.589404	0.31457
0.715232	0.466887
0.748344	0.5
0.635762	0.466887
0.602649	0.433775
0.622517	0.546358
0.635762	0.665563
0.701987	0.798013
0.844371	0.844371
1	0.844371
0.960265	0.758278
0.844371	0.625828
0.794702	0.44702
0.146341	0.292683
0.146341	0.204878
0.146341	0.165854
0.136585	0.190244
0.0878049	0.263415
0.097561	0.307317
0.117073	0.292683
0.156098	0.229268
0.131707	0.209756
0.146341	0.263415
0.2	0.229268
0.292683	0.219512
0.365854	0.287805
0.414634	0.541463
0.409756	0.687805
0.463415	0.678049
0.468293	0.526829
0.541463	0.443902
0.663415	0.458537
0.760976	0.526829
0.829268	0.565854
0.84878	0.570732
0.965854	0.643902
1	0.760976
0.878049	0.658537
0.658537	0.292683
0.315126	0.252101
0.245798	0.201681
0.205882	0.214286
0.19958	0.298319
0.245798	0.365546
0.287815	0.378151
0.296218	0.365546
0.25	0.357143
0.247899	0.315126
0.321429	0.226891
0.382353	0.201681
0.415966	0.258403
0.411765	0.340336
0.415966	0.365546
0.403361	0.409664
0.403361	0.428571
0.447479	0.434874
0.537815	0.39916
0.638655	0.415966
0.712185	0.460084
0.714286	0.596639
0.813025	0.67437
0.936975	0.714286
1	0.655462
0.888655	0.586134
0.693277	0.504202
0.0625	0.1875
0.0625	0.15
0.129167	0.1375
0.258333	0.166667
0.2375	0.25
0.183333	0.258333
0.0625	0.2375
0.125	0.158333
0.208333	0.125
0.2625	0.1125
0.3	0.158333
0.3	0.2
0.316667	0.208333
0.291667	0.2
0.3	0.3
0.258333	0.316667
0.2625	0.3125
0.325	0.241667
0.541667	0.25
0.5875	0.2125
0.575	0.291667
0.4875	0.4125
0.525	0.516667
0.516667	0.458333
0.6625	0.5125
1	0.75
0.467626	0.57554
0.52518	0.496403
0.520384	0.460432
0.479616	0.498801
0.496403	0.597122
0.517986	0.661871
0.57554	0.654676
0.613909	0.570743
0.661871	0.477218
0.690647	0.438849
0.690647	0.467626
0.71223	0.47482
0.724221	0.491607
0.76259	0.57554
0.856115	0.633094
0.901679	0.661871
0.956835	0.589928
0.940048	0.585132
0.940048	0.57554
1	0.618705
0.978417	0.776978
0.942446	0.870504
0.82494	0.88729
0.820144	0.834532
0.870504	0.81295
0.935252	0.791367
0.417957	0.487616
0.352941	0.441176
0.349845	0.416409
0.366873	0.419505
0.343653	0.431889
0.345201	0.45356
0.329721	0.427245
0.323529	0.382353
0.329721	0.342105
0.339009	0.352941
0.376161	0.431889
0.366873	0.441176
0.410217	0.43808
0.456656	0.448916
0.56192	0.506192
0.657895	0.544892
0.687307	0.520124
0.698142	0.529412
0.80805	0.597523
0.956656	0.678019
1	0.718266
0.928793	0.71517
0.857585	0.690402
0.845201	0.657895
0.798762	0.603715
0.696594	0.534056
0.394737	0.526316
0.447368	0.484211
0.485965	0.45614
0.485965	0.452632
0.447368	0.526316
0.464912	0.592982
0.473684	0.610526
0.475439	0.505263
0.449123	0.385965
0.505263	0.305263
0.596491	0.333333
0.652632	0.405263
0.670175	0.491228
0.687719	0.531579
0.663158	0.584211
0.684211	0.552632
0.694737	0.521053
0.785965	0.542105
0.875439	0.719298
0.947368	0.857895
0.966667	0.929825
0.936842	0.942105
0.931579	0.989474
0.954386	1.02456
0.978947	1.02632
1	1
0.728155	0.631068
0.533981	0.456311
0.456311	0.385113
0.498382	0.430421
0.436893	0.495146
0.375405	0.546926
0.271845	0.543689
0.394822	0.546926
0.624595	0.556634
0.893204	0.543689
1	0.472492
0.902913	0.349515
0.812298	0.265372
0.877023	0.252427
0.883495	0.271845
0.79288	0.265372
0.524272	0.242718
0.320388	0.226537
0.177994	0.226537
0.135922	0.184466
0.171521	0.200647
0.223301	0.194175
0.268608	0.200647
0.252427	0.145631
0.184466	0.0970874
0.0970874	0.0485437
0.571429	0.714286
0.485714	0.514286
0.438095	0.447619
0.438095	0.57619
0.485714	0.771429
0.590476	0.795238
0.671429	0.614286
0.72381	0.442857
0.771429	0.461905
0.871429	0.471429
0.828571	0.433333
0.657143	0.271429
0.47619	0.242857
0.5	0.314286
0.542857	0.357143
0.557143	0.380952
0.428571	0.285714
0.404762	0.295238
0.495238	0.371429
0.542857	0.485714
0.580952	0.628571
0.557143	0.671429
0.647619	0.666667
0.685714	0.571429
0.785714	0.528571
1	0.571429
0.140845	0.211268
0.0915493	0.176056
0.0751174	0.15493
0.0985915	0.171362
0.105634	0.232394
0.13615	0.288732
0.15493	0.28169
0.197183	0.232394
0.20892	0.199531
0.267606	0.211268
0.312207	0.302817
0.366197	0.338028
0.396714	0.387324
0.497653	0.469484
0.676056	0.619718
0.906103	0.671362
1	0.619718
0.938967	0.619718
0.788732	0.784038
0.647887	0.887324
0.605634	0.807512
0.577465	0.683099
0.624413	0.633803
0.63615	0.629108
0.647887	0.570423
0.669014	0.492958
0.342105	0.5
0.421053	0.489474
0.447368	0.440351
0.414035	0.407018
0.442105	0.447368
0.473684	0.582456
0.526316	0.657895
0.498246	0.666667
0.507018	0.580702
0.547368	0.552632
0.563158	0.591228
0.631579	0.668421
0.703509	0.707018
0.766667	0.729825
0.789474	0.836842
0.801754	0.807018
0.868421	0.778947
0.938596	0.712281
1	0.814035
0.952632	0.789474
0.887719	0.754386
0.778947	0.673684
0.705263	0.684211
0.596491	0.621053
0.568421	0.547368
0.631579	0.473684
0.109756	0.402439
0.292683	0.378049
0.439024	0.52439
0.329268	0.621951
0.146341	0.54878
0.0731707	0.329268
0.219512	0.207317
0.414634	0.207317
0.585366	0.329268
0.634146	0.353659
0.54878	0.292683
0.463415	0.256098
0.585366	0.512195
0.841463	0.731707
1	0.731707
0.878049	0.512195
0.731707	0.512195
0.731707	0.756098
0.658537	0.878049
0.560976	0.926829
0.47561	0.841463
0.658537	0.829268
0.841463	0.719512
0.914634	0.841463
0.914634	1.28049
0.395349	0.604651
0.4	0.483721
0.426357	0.437209
0.457364	0.471318
0.446512	0.576744
0.463566	0.657364
0.469767	0.674419
0.534884	0.607752
0.620155	0.575194
0.674419	0.562791
0.657364	0.565891
0.572093	0.548837
0.573643	0.584496
0.672868	0.64031
0.776744	0.632558
0.818605	0.603101
0.823256	0.6
0.852713	0.724031
0.914729	0.877519
0.972093	0.934884
0.96124	0.908527
0.874419	0.855814
0.765891	0.837209
0.75814	0.821705
0.855814	0.846512
1	0.930233
0.532831	0.565124
0.474704	0.548977
0.440258	0.466093
0.444564	0.406889
0.442411	0.484392
0.468245	0.585576
0.461787	0.629709
0.50915	0.64155
0.568353	0.689989
0.603875	0.745963
0.624327	0.765339
0.645856	0.749193
0.710441	0.737352
0.750269	0.752422
0.80732	0.723358
0.86437	0.664155
0.920344	0.655544
0.92465	0.717976
0.956943	0.768568
0.997847	0.784715
1	0.828848
0.936491	0.884822
0.860065	0.871905
0.796555	0.77718
0.749193	0.703983
0.710441	0.678149
0.236842	0.184211
0.205263	0.131579
0.222807	0.117544
0.257895	0.15614
0.226316	0.205263
0.187719	0.222807
0.178947	0.205263
0.226316	0.194737
0.273684	0.208772
0.336842	0.226316
0.322807	0.222807
0.310526	0.2
0.291228	0.194737
0.340351	0.229825
0.352632	0.252632
0.392982	0.257895
0.421053	0.226316
0.459649	0.215789
0.461404	0.235088
0.526316	0.342105
0.587719	0.533333
0.7	0.684211
0.787719	0.733333
0.873684	0.678947
0.931579	0.578947
1	0.447368
0.301508	0.753769
0.256281	0.482412
0.261307	0.301508
0.306533	0.256281
0.256281	0.301508
0.19598	0.256281
0.150754	0.226131
0.256281	0.20603
0.432161	0.251256
0.753769	0.226131
0.844221	0.170854
0.78392	0.165829
0.603015	0.201005
0.728643	0.246231
0.994975	0.256281
1	0.266332
0.768844	0.241206
0.467337	0.236181
0.41206	0.236181
0.346734	0.241206
0.371859	0.366834
0.301508	0.407035
0.291457	0.417085
0.190955	0.316583
0.241206	0.256281
0.452261	0.226131
0.330396	0.462555
0.290749	0.317181
0.312775	0.23348
0.431718	0.255507
0.449339	0.370044
0.45815	0.440529
0.370044	0.475771
0.46696	0.422907
0.612335	0.325991
0.845815	0.211454
1	0.202643
0.977974	0.237885
0.823789	0.317181
0.687225	0.440529
0.555066	0.581498
0.572687	0.519824
0.568282	0.422907
0.60793	0.396476
0.568282	0.502203
0.568282	0.581498
0.612335	0.625551
0.634361	0.647577
0.621145	0.581498
0.550661	0.471366
0.528634	0.303965
0.594714	0.0660793
0.05	0.633333
0.144444	0.366667
0.277778	0.188889
0.25	0.366667
0.155556	0.411111
0.116667	0.35
0.244444	0.177778
0.288889	0.311111
0.283333	0.35
0.266667	0.3
0.3	0.133333
0.344444	0.177778
0.488889	0.333333
0.466667	0.366667
0.388889	0.3
0.2	0.116667
0.222222	0.1
0.266667	0.144444
0.366667	0.283333
0.366667	0.455556
0.266667	0.483333
0.111111	0.333333
0.122222	0.122222
0.433333	0.0166667
1	NaN
0.133333	0.933333
0.253333	0.52
0.346667	0.293333
0.426667	0.324444
0.333333	0.466667
0.337778	0.493333
0.28	0.413333
0.408889	0.36
0.431111	0.426667
0.493333	0.413333
0.475556	0.373333
0.453333	0.32
0.44	0.355556
0.533333	0.36
0.613333	0.346667
0.56	0.244444
0.546667	0.2
0.604444	0.226667
0.773333	0.391111
0.76	0.546667
0.693333	0.648889
0.586667	0.64
0.631111	0.577778
0.715556	0.524444
0.853333	0.48
1	0.4
0.498155	0.442804
0.431734	0.542435
0.343173	0.612546
0.306273	0.605166
0.409594	0.498155
0.505535	0.346863
0.520295	0.298893
0.468635	0.317343
0.487085	0.335793
0.564576	0.343173
0.546125	0.328413
0.498155	0.321033
0.442804	0.261993
0.468635	0.247232
0.453875	0.298893
0.476015	0.402214
0.531365	0.487085
0.675277	0.535055
0.830258	0.546125
0.929889	0.619926
1	0.612546
0.99631	0.664207
0.98524	0.671587
0.911439	0.723247
0.885609	0.708487
0.940959	0.664207
0.117647	0.0882353
0.164706	0.182353
0.14902	0.213725
0.101961	0.190196
0.0941176	0.182353
0.117647	0.135294
0.129412	0.111765
0.12549	0.0843137
0.111765	0.103922
0.117647	0.123529
0.123529	0.115686
0.123529	0.1
0.0921569	0.072549
0.0568627	0.0823529
0.0529412	0.123529
0.0882353	0.152941
0.123529	0.158824
0.154902	0.137255
0.219608	0.121569
0.335294	0.170588
0.470588	0.294118
0.570588	0.435294
0.662745	0.545098
0.760784	0.62549
0.876471	0.635294
1	0.558824
0.397727	0.284091
0.289773	0.318182
0.231061	0.329545
0.253788	0.350379
0.255682	0.375
0.238636	0.323864
0.181818	0.255682
0.223485	0.229167
0.293561	0.272727
0.329545	0.346591
0.297348	0.333333
0.244318	0.278409
0.217803	0.159091
0.219697	0.119318
0.221591	0.142045
0.25	0.221591
0.261364	0.284091
0.306818	0.342803
0.441288	0.401515
0.693182	0.465909
0.926136	0.564394
1	0.659091
0.960227	0.776515
0.912879	0.842803
0.920455	0.852273
0.965909	0.823864
0.290323	0.225806
0.206452	0.193548
0.148387	0.208602
0.129032	0.262366
0.167742	0.245161
0.206452	0.172043
0.212903	0.109677
0.176344	0.129032
0.178495	0.169892
0.225806	0.23871
0.23871	0.234409
0.212903	0.206452
0.16129	0.105376
0.133333	0.0795699
0.122581	0.167742
0.146237	0.225806
0.251613	0.264516
0.4	0.234409
0.537634	0.266667
0.612903	0.303226
0.653763	0.356989
0.683871	0.419355
0.705376	0.511828
0.729032	0.606452
0.825806	0.716129
1	0.83871
0.0988142	0.0395257
0.0750988	0.0671937
0.0671937	0.0948617
0.0816864	0.108037
0.0671937	0.0988142
0.0632411	0.0632411
0.0395257	0.0395257
0.0527009	0.0395257
0.0474308	0.0777339
0.055336	0.102767
0.0790514	0.083004
0.0909091	0.0395257
0.0895916	0.0144928
0.0816864	0.0263505
0.0671937	0.0395257
0.055336	0.0500659
0.0434783	0.0513834
0.0737813	0.0606061
0.158103	0.083004
0.312253	0.162055
0.519104	0.291173
0.750988	0.450593
0.932806	0.586298
1	0.662714
0.940711	0.600791
0.810277	0.41502
0.180995	0.135747
0.217195	0.176471
0.184012	0.214178
0.14178	0.224736
0.153846	0.21267
0.174962	0.161388
0.149321	0.144796
0.14178	0.143288
0.168929	0.18552
0.20362	0.208145
0.208145	0.155354
0.18552	0.0950226
0.153846	0.0467572
0.129713	0.0512821
0.122172	0.0678733
0.0995475	0.066365
0.0950226	0.0950226
0.11463	0.138763
0.218703	0.223228
0.393665	0.357466
0.604827	0.476621
0.800905	0.574661
0.933635	0.636501
0.989442	0.733032
1	0.773756
0.995475	0.723982
0.179856	0.57554
0.294964	0.402878
0.29976	0.369305
0.235012	0.388489
0.208633	0.302158
0.206235	0.172662
0.251799	0.151079
0.340528	0.191847
0.441247	0.230216
0.467626	0.251799
0.402878	0.2494
0.323741	0.266187
0.244604	0.235012
0.191847	0.18705
0.179856	0.151079
0.282974	0.134293
0.395683	0.194245
0.465228	0.297362
0.486811	0.431655
0.654676	0.52518
0.664269	0.556355
0.654676	0.561151
0.625899	0.594724
0.856115	0.688249
1	0.776978
0.971223	0.827338
0.272727	0.409091
0.363636	0.336364
0.321212	0.293939
0.224242	0.269697
0.218182	0.245455
0.224242	0.239394
0.2	0.263636
0.2	0.269697
0.266667	0.242424
0.272727	0.263636
0.218182	0.242424
0.163636	0.2
0.187879	0.0787879
0.233333	0.0333333
0.272727	0.0909091
0.221212	0.130303
0.145455	0.163636
0.0757576	0.142424
0.133333	0.145455
0.218182	0.127273
0.309091	0.321212
0.536364	0.509091
0.8	0.684848
0.921212	0.7
0.936364	0.818182
1	1.04545
0.217842	0.124481
0.267635	0.186722
0.255187	0.215768
0.197095	0.219917
0.180498	0.211618
0.251037	0.178423
0.280083	0.143154
0.259336	0.13278
0.19917	0.155602
0.143154	0.205394
0.153527	0.23029
0.149378	0.23029
0.182573	0.201245
0.178423	0.20332
0.236515	0.205394
0.348548	0.178423
0.454357	0.180498
0.514523	0.26971
0.593361	0.460581
0.740664	0.690871
0.858921	0.775934
0.914938	0.76556
0.937759	0.721992
1	0.809129
0.989627	0.840249
0.871369	0.746888
0.260252	0.118297
0.165615	0.146688
0.108833	0.178233
0.118297	0.198738
0.165615	0.184543
0.206625	0.148265
0.20347	0.156151
0.219243	0.182965
0.276025	0.187697
0.317035	0.184543
0.31388	0.156151
0.269716	0.156151
0.257098	0.124606
0.266562	0.12776
0.269716	0.175079
0.342271	0.216088
0.411672	0.264984
0.544164	0.31388
0.706625	0.397476
0.875394	0.425868
1	0.454259
0.9653	0.492114
0.952681	0.602524
1	0.706625
0.993691	0.804416
0.851735	0.899054
0.503731	0.223881
0.526119	0.335821
0.518657	0.358209
0.481343	0.347015
0.436567	0.402985
0.466418	0.369403
0.470149	0.313433
0.436567	0.257463
0.335821	0.302239
0.335821	0.313433
0.298507	0.294776
0.246269	0.302239
0.149254	0.309701
0.182836	0.30597
0.313433	0.414179
0.339552	0.492537
0.436567	0.570896
0.526119	0.507463
0.682836	0.511194
0.772388	0.660448
0.824627	0.787313
0.91791	0.906716
0.981343	0.884328
1	0.843284
0.895522	0.727612
0.671642	0.559701
0.393939	0.151515
0.290909	0.212121
0.224242	0.228283
0.214141	0.220202
0.193939	0.2
0.185859	0.191919
0.169697	0.181818
0.230303	0.187879
0.294949	0.165657
0.30303	0.193939
0.307071	0.189899
0.272727	0.193939
0.294949	0.153535
0.327273	0.19798
0.321212	0.278788
0.363636	0.420202
0.412121	0.521212
0.553535	0.573737
0.666667	0.525253
0.763636	0.448485
0.8	0.476768
0.769697	0.533333
0.727273	0.670707
0.761616	0.781818
0.866667	0.763636
1	0.575758
0.219512	0.146341
0.380488	0.17561
0.42439	0.22439
0.419512	0.263415
0.35122	0.234146
0.419512	0.204878
0.336585	0.234146
0.35122	0.292683
0.302439	0.292683
0.395122	0.321951
0.44878	0.302439
0.42439	0.321951
0.341463	0.234146
0.317073	0.180488
0.278049	0.263415
0.239024	0.317073
0.190244	0.365854
0.170732	0.268293
0.2	0.22439
0.278049	0.190244
0.639024	0.380488
0.878049	0.512195
1	0.604878
0.82439	0.517073
0.702439	0.512195
0.658537	0.585366
0.555556	0.634921
0.333333	0.285714
0.259259	0.116402
0.328042	0.121693
0.365079	0.222222
0.31746	0.227513
0.253968	0.285714
0.243386	0.248677
0.269841	0.232804
0.31746	0.285714
0.248677	0.26455
0.206349	0.31746
0.121693	0.222222
0.116402	0.164021
0.174603	0.15873
0.190476	0.132275
0.206349	0.142857
0.148148	0.100529
0.206349	0.137566
0.460317	0.269841
0.830688	0.518519
1	0.714286
0.925926	0.772487
0.751323	0.656085
0.619048	0.492063
0.47619	0.31746
0.472028	0.20979
0.451049	0.293706
0.388112	0.363636
0.300699	0.405594
0.304196	0.41958
0.265734	0.34965
0.241259	0.262238
0.153846	0.181818
0.146853	0.185315
0.136364	0.22028
0.230769	0.234266
0.272727	0.20979
0.300699	0.178322
0.248252	0.181818
0.20979	0.167832
0.227273	0.202797
0.283217	0.230769
0.458042	0.34965
0.678322	0.472028
0.912587	0.524476
1	0.653846
0.923077	0.713287
0.762238	0.793706
0.741259	0.793706
0.797203	1.02797
0.839161	1.52098
0.352941	0.176471
0.188235	0.129412
0.0862745	0.105882
0.0705882	0.101961
0.0941176	0.176471
0.133333	0.164706
0.141176	0.152941
0.180392	0.0627451
0.254902	0.0745098
0.305882	0.0823529
0.262745	0.0901961
0.176471	0.0705882
0.152941	0.0745098
0.203922	0.0941176
0.2	0.117647
0.211765	0.14902
0.2	0.129412
0.219608	0.12549
0.184314	0.133333
0.129412	0.176471
0.168627	0.235294
0.247059	0.270588
0.411765	0.329412
0.584314	0.407843
0.788235	0.388235
1	0.235294
0.333333	0.111111
0.266667	0.155556
0.22963	0.17037
0.207407	0.162963
0.133333	0.111111
0.0592593	0.0592593
0.0222222	0.0222222
0.0444444	0.0592593
0.0444444	0.103704
0.0222222	0.155556
0.0222222	0.0888889
0.0592593	0.0444444
0.103704	0.0962963
0.155556	0.133333
0.133333	0.17037
0.111111	0.155556
0.0740741	0.155556
0.103704	0.125926
0.155556	0.111111
0.192593	0.22963
0.244444	0.266667
0.325926	0.274074
0.496296	0.244444
0.733333	0.355556
1	0.555556
0.0875	0.05
0.0791667	0.0833333
0.0458333	0.0833333
0.0375	0.05
0.0625	0.05
0.075	0.05
0.0625	0.05
0.0416667	0.025
0.025	0.05
0.05	0.075
0.05	0.075
0.0583333	0.0333333
0.05	0.0208333
0.075	0.075
0.075	0.104167
0.05	0.125
0.0583333	0.1125
0.179167	0.154167
0.325	0.225
0.420833	0.279167
0.5	0.2875
0.654167	0.320833
0.875	0.441667
1	0.4875
1	0.375
0.25	0.125
0.158333	0.1375
0.0972222	0.147222
0.0833333	0.15
0.1	0.129167
0.0916667	0.1
0.075	0.075
0.0888889	0.0638889
0.1625	0.05
0.191667	0.0666667
0.151389	0.0694444
0.0958333	0.075
0.106944	0.0472222
0.1625	0.0527778
0.179167	0.108333
0.201389	0.158333
0.229167	0.195833
0.306944	0.216667
0.402778	0.301389
0.554167	0.454167
0.661111	0.579167
0.7125	0.620833
0.738889	0.609722
0.85	0.643056
0.954167	0.695833
1	0.729167
0.0448207	0.0448207
0.0776892	0.0567729
0.104582	0.0667331
0.104582	0.0856574
0.0956175	0.116534
0.0766932	0.101594
0.0687251	0.059761
0.0547809	0.0119522
0.0747012	0.00896414
0.0986056	0.0239044
0.116534	0.0328685
0.113546	0.0358566
0.15239	0.0587649
0.238048	0.136454
0.322709	0.250996
0.437251	0.349602
0.51992	0.424303
0.586653	0.457171
0.583665	0.461155
0.645418	0.501992
0.802789	0.588645
0.956175	0.669323
1	0.714143
0.958167	0.783865
0.938247	0.836653
0.956175	0.821713
0.25	0.275
0.3	0.33
0.273333	0.378333
0.22	0.388333
0.25	0.33
0.303333	0.251667
0.325	0.21
0.3	0.218333
0.276667	0.24
0.245	0.25
0.193333	0.19
0.17	0.115
0.176667	0.0666667
0.201667	0.12
0.23	0.195
0.241667	0.216667
0.29	0.225
0.355	0.26
0.483333	0.338333
0.67	0.395
0.74	0.398333
0.785	0.42
0.77	0.491667
0.83	0.618333
0.905	0.67
1	0.625
0.37037	0.416667
0.416667	0.435185
0.450617	0.472222
0.438272	0.487654
0.342593	0.472222
0.333333	0.376543
0.342593	0.314815
0.425926	0.234568
0.459877	0.219136
0.435185	0.277778
0.410494	0.29321
0.296296	0.305556
0.25	0.231481
0.234568	0.191358
0.259259	0.175926
0.364198	0.259259
0.416667	0.351852
0.524691	0.45679
0.660494	0.540123
0.842593	0.62963
0.895062	0.546296
0.888889	0.435185
0.888889	0.398148
0.972222	0.564815
1	0.768519
0.972222	0.972222
0.218182	0.181818
0.283636	0.236364
0.312727	0.273939
0.327273	0.295758
0.349091	0.301818
0.334545	0.281212
0.301818	0.243636
0.290909	0.215758
0.317576	0.219394
0.309091	0.265455
0.264242	0.253333
0.221818	0.218182
0.227879	0.161212
0.264242	0.185455
0.265455	0.254545
0.271515	0.29697
0.330909	0.309091
0.477576	0.321212
0.635152	0.396364
0.752727	0.454545
0.831515	0.561212
0.894545	0.636364
0.930909	0.757576
0.93697	0.849697
0.952727	0.992727
1	1.18182
0.421687	0.421687
0.337349	0.409639
0.24498	0.35743
0.212851	0.301205
0.216867	0.289157
0.24498	0.269076
0.204819	0.204819
0.212851	0.172691
0.212851	0.24498
0.204819	0.349398
0.164659	0.325301
0.180723	0.192771
0.220884	0.0843373
0.2249	0.124498
0.13253	0.216867
0.0803213	0.220884
0.120482	0.168675
0.208835	0.100402
0.313253	0.120482
0.60241	0.289157
0.843373	0.441767
1	0.710843
0.963855	0.915663
0.983936	1.08434
0.975904	1
0.903614	0.722892
0.210158	0.271454
0.215412	0.227671
0.203152	0.213076
0.195563	0.229422
0.180385	0.273205
0.185055	0.255108
0.166375	0.222417
0.196731	0.162872
0.227087	0.159953
0.222417	0.17338
0.201401	0.183304
0.176883	0.203152
0.208406	0.220665
0.256859	0.242849
0.299475	0.273205
0.360771	0.294221
0.418564	0.336252
0.509048	0.419148
0.629305	0.56509
0.761821	0.676007
0.861646	0.725044
0.905429	0.71979
0.942207	0.735552
0.982487	0.761821
1	0.772329
0.989492	0.761821
0.25	0.302083
0.3625	0.402083
0.395833	0.428472
0.383333	0.410417
0.4	0.40625
0.404167	0.378472
0.4125	0.377083
0.444444	0.382639
0.509028	0.383333
0.5125	0.39375
0.500694	0.377778
0.483333	0.395833
0.536806	0.376389
0.609028	0.417361
0.604167	0.504167
0.647917	0.584028
0.68125	0.627083
0.810417	0.636806
0.882639	0.652083
0.927083	0.66875
0.984028	0.752083
0.997917	0.8
0.990972	0.829861
0.947222	0.805556
0.947917	0.841667
1	0.9375
0.695876	0.309278
0.587629	0.293814
0.613402	0.319588
0.670103	0.479381
0.649485	0.695876
0.659794	0.706186
0.742268	0.494845
0.824742	0.345361
0.876289	0.43299
0.865979	0.463918
0.752577	0.515464
0.541237	0.417526
0.453608	0.463918
0.597938	0.541237
0.850515	0.695876
1	0.726804
0.958763	0.649485
0.876289	0.541237
0.860825	0.474227
0.865979	0.340206
0.768041	0.195876
0.572165	0.201031
0.396907	0.268041
0.381443	0.262887
0.479381	0.170103
0.618557	0.0773196
0.5	0.333333
0.6	0.166667
0.555556	0.1
0.427778	0.166667
0.333333	0.266667
0.316667	0.333333
0.316667	0.266667
0.383333	0.244444
0.444444	0.322222
0.483333	0.333333
0.5	0.344444
0.45	0.25
0.377778	0.266667
0.333333	0.222222
0.383333	0.183333
0.722222	0.277778
0.916667	0.366667
1	0.444444
0.866667	0.427778
0.716667	0.366667
0.566667	0.25
0.366667	0.133333
0.288889	0.0833333
0.25	0.0666667
0.233333	0.0333333
[truncated: 1,560 more rows]

## Sheet: Fig1e
Tones Alone	Tones + Whisk
0.742574	0.49505
0.732673	0.653465
0.656766	0.673267
0.627063	0.561056
0.673267	0.514851
0.693069	0.50165
0.594059	0.524752
0.534653	0.50165
0.528053	0.570957
0.554455	0.762376
0.580858	0.894389
0.673267	0.891089
0.765677	0.782178
0.792079	0.759076
0.712871	0.752475
0.686469	0.679868
0.693069	0.514851
0.69967	0.429043
0.676568	0.478548
0.792079	0.574257
0.815182	0.656766
0.841584	0.70297
0.828383	0.742574
0.953795	0.755776
1	0.841584
0.940594	1.0396
0.16436	0.147059
0.204152	0.140138
0.212803	0.132065
0.205882	0.117647
0.214533	0.105536
0.235871	0.136101
0.249135	0.17128
0.260092	0.198385
0.263552	0.200692
0.249135	0.216263
0.285467	0.228374
0.316609	0.240484
0.351211	0.244521
0.331027	0.238754
0.309689	0.216263
0.314879	0.241061
0.344291	0.320069
0.39677	0.417532
0.453287	0.475202
0.538062	0.541522
0.648212	0.607843
0.792388	0.716263
0.910035	0.807382
0.980969	0.886967
1	0.934256
0.99481	0.968858
0.112782	0.150376
0.315789	0.18797
0.353383	0.210526
0.253133	0.218045
0.210526	0.18797
0.223058	0.142857
0.315789	0.075188
0.368421	0.0576441
0.370927	0.0776942
0.330827	0.105263
0.320802	0.152882
0.345865	0.203008
0.365915	0.253133
0.37594	0.22807
0.360902	0.142857
0.310777	0.12782
0.278195	0.135338
0.320802	0.172932
0.423559	0.20802
0.578947	0.345865
0.799499	0.513784
0.909774	0.714286
0.944862	0.869674
0.982456	0.9599
1	0.93985
0.902256	0.864662
0.283613	0.42542
0.387605	0.393908
0.443277	0.412815
0.470588	0.451681
0.494748	0.47584
0.521008	0.466387
0.529412	0.460084
0.567227	0.445378
0.612395	0.484244
0.611345	0.579832
0.627101	0.625
0.639706	0.680672
0.681723	0.685924
0.665966	0.67437
0.620798	0.64916
0.651261	0.682773
0.759454	0.765756
0.897059	0.829832
0.955882	0.870798
0.99895	0.879202
1	0.885504
0.995798	0.863445
0.941176	0.912815
0.904412	0.985294
0.85084	0.995798
0.772059	0.913866
0.353635	0.368369
0.394892	0.353635
0.408644	0.344794
0.414538	0.330059
0.430255	0.353635
0.453831	0.375246
0.459725	0.418468
0.491159	0.414538
0.550098	0.441061
0.618861	0.506876
0.662083	0.556974
0.666012	0.607073
0.646365	0.604126
0.619843	0.571709
0.612967	0.536346
0.688605	0.557957
0.769155	0.666012
0.835953	0.789784
0.854617	0.880157
0.863458	0.925344
0.886051	0.927308
0.895874	0.892927
0.946955	0.852652
1	0.841847
0.984283	0.845776
0.884086	0.839882
0.121622	0.121622
0.17027	0.113514
0.197297	0.127027
0.224324	0.145946
0.235135	0.12973
0.245946	0.156757
0.218919	0.162162
0.262162	0.156757
0.348649	0.0918919
0.397297	0.0648649
0.397297	0.0918919
0.372973	0.154054
0.391892	0.210811
0.397297	0.240541
0.405405	0.283784
0.521622	0.527027
0.616216	0.713514
0.716216	0.808108
0.832432	0.735135
0.972973	0.713514
1	0.632432
0.835135	0.551351
0.610811	0.52973
0.408108	0.610811
0.348649	0.6
0.445946	0.486486
0.0390533	0.0532544
0.052071	0.060355
0.0414201	0.0674556
0.0390533	0.0745562
0.043787	0.0934911
0.0674556	0.0994083
0.0934911	0.0792899
0.119527	0.0473373
0.11716	0.0568047
0.131361	0.0781065
0.173964	0.095858
0.233136	0.0994083
0.242604	0.121893
0.209467	0.145562
0.202367	0.211834
0.266272	0.276923
0.410651	0.386982
0.611834	0.546746
0.876923	0.830769
1	0.942012
0.912426	0.873373
0.649704	0.620118
0.468639	0.461538
0.379882	0.347929
0.319527	0.248521
0.157116	0.38817
0.251386	0.358595
0.270487	0.365989
0.234134	0.410967
0.221811	0.473198
0.255083	0.495995
0.295749	0.469501
0.333949	0.415896
0.356131	0.41528
0.362292	0.465804
0.395564	0.550832
0.425139	0.593346
0.470733	0.616143
0.505237	0.622304
0.57671	0.630314
0.629698	0.628466
0.656192	0.622921
0.659273	0.669131
0.723352	0.773876
0.874307	0.874307
0.959951	0.974738
1	1.00185
0.922982	0.998152
0.829945	0.941466
0.74122	0.850277
0.693161	0.720887
0.0316456	0.0316456
0.0379747	0.0379747
0.0400844	0.0400844
0.0295359	0.0316456
0.0126582	0.0253165
0.0379747	0.0316456
0.0970464	0.0443038
0.14557	0.07173
0.139241	0.0822785
0.137131	0.113924
0.177215	0.164557
0.293249	0.240506
0.432489	0.278481
0.481013	0.316456
0.537975	0.337553
0.582278	0.405063
0.770042	0.510549
0.966245	0.681435
1	0.78481
0.949367	0.774262
0.810127	0.658228
0.759494	0.512658
0.651899	0.364979
0.506329	0.265823
0.348101	0.221519
0.368098	0.276074
0.317485	0.234663
0.300613	0.245399
0.306748	0.283742
0.326687	0.326687
0.386503	0.366564
0.418712	0.395706
0.441718	0.388037
0.467791	0.384969
0.437117	0.377301
0.470859	0.320552
0.52454	0.294479
0.67638	0.329755
0.723926	0.411043
0.754601	0.45092
0.717791	0.521472
0.703988	0.625767
0.690184	0.739264
0.806748	0.794479
0.961656	0.819018
1	0.791411
0.929448	0.763804
0.868098	0.797546
0.941718	0.923313
0.957055	0.966258
0.828221	0.874233
0.0335946	0.235162
0.0571109	0.147816
0.0604703	0.087346
0.0515118	0.06271
0.0638298	0.0403135
0.087346	0.0403135
0.110862	0.0302352
0.12542	0.0515118
0.141097	0.0727884
0.1243	0.0772676
0.179171	0.0862262
0.221725	0.0907055
0.266517	0.12206
0.217245	0.139978
0.18813	0.157895
0.223964	0.211646
0.335946	0.349384
0.519597	0.538634
0.755879	0.722284
0.987682	0.866741
1	0.870101
0.856663	0.802912
0.605823	0.648376
0.455767	0.512878
0.399776	0.3729
0.419933	0.235162
0.246637	0.627803
0.32287	0.457399
0.363229	0.355755
0.397608	0.321375
0.421525	0.38565
0.457399	0.393124
0.502242	0.443946
0.585949	0.402093
0.61136	0.400598
0.573991	0.408072
0.61136	0.340807
0.757848	0.358744
0.87145	0.367713
0.792227	0.414051
0.686099	0.394619
0.612855	0.449925
0.623318	0.475336
0.568012	0.536622
0.541106	0.599402
0.623318	0.636771
0.687593	0.644245
0.757848	0.542601
0.804185	0.590433
0.93423	0.727952
1	0.829596
0.964126	0.829596
0.326531	0.306122
0.253061	0.216327
0.204082	0.186395
0.187755	0.210884
0.179592	0.265306
0.185034	0.270748
0.220408	0.253061
0.272109	0.210884
0.281633	0.236735
0.228571	0.285714
0.229932	0.293878
0.257143	0.273469
0.295238	0.25034
0.266667	0.246259
0.232653	0.22449
0.209524	0.259864
0.244898	0.310204
0.315646	0.368707
0.37551	0.367347
0.383673	0.37551
0.394558	0.364626
0.473469	0.465306
0.606803	0.634014
0.757823	0.839456
0.889796	0.938776
1	0.959184
0.05	0.25
0.23	0.23
0.316667	0.196667
0.353333	0.156667
0.45	0.11
0.573333	0.183333
0.59	0.26
0.513333	0.37
0.42	0.406667
0.39	0.42
0.453333	0.4
0.45	0.35
0.433333	0.34
0.4	0.356667
0.37	0.33
0.366667	0.356667
0.32	0.36
0.346667	0.43
0.406667	0.51
0.5	0.6
0.613333	0.716667
0.74	0.73
0.88	0.803333
0.983333	0.92
1	1.01
0.95	1
0.466667	0.533333
0.44	0.44
0.404444	0.364444
0.4	0.315556
0.493333	0.306667
0.542222	0.351111
0.546667	0.453333
0.515556	0.582222
0.595556	0.693333
0.706667	0.72
0.8	0.72
0.8	0.706667
0.755556	0.702222
0.697778	0.662222
0.693333	0.706667
0.715556	0.742222
0.693333	0.746667
0.662222	0.671111
0.688889	0.693333
0.773333	0.8
0.866667	0.897778
0.92	0.893333
0.937778	0.871111
0.911111	0.92
0.92	1.02667
1	1.13333
0.0555556	0.0555556
0.177778	0.0333333
0.166667	0.0333333
0.0777778	0.0555556
0.0444444	0.1
0.0407407	0.0925926
0.0222222	0.0777778
0.0333333	0.0481481
0.0888889	0.0888889
0.0888889	0.188889
0.148148	0.244444
0.177778	0.222222
0.22963	0.133333
0.162963	0.1
0.111111	0.0888889
0.140741	0.1
0.177778	0.1
0.2	0.174074
0.244444	0.296296
0.444444	0.433333
0.644444	0.540741
0.777778	0.6
0.777778	0.681481
0.792593	0.8
0.866667	0.844444
1	0.777778
0.235849	0.188679
0.273585	0.169811
0.22956	0.169811
0.13522	0.154088
0.103774	0.132075
0.154088	0.154088
0.235849	0.188679
0.311321	0.185535
0.352201	0.179245
0.311321	0.264151
0.301887	0.361635
0.330189	0.377358
0.415094	0.305031
0.415094	0.248428
0.386792	0.264151
0.402516	0.267296
0.471698	0.311321
0.54717	0.367925
0.625786	0.484277
0.773585	0.669811
0.940252	0.830189
1	0.915094
0.883648	0.836478
0.676101	0.726415
0.54717	0.59434
0.518868	0.424528
0.267857	0.321429
0.192857	0.171429
0.182143	0.121429
0.242857	0.178571
0.235714	0.257143
0.235714	0.235714
0.15	0.160714
0.164286	0.1
0.207143	0.182143
0.278571	0.396429
0.321429	0.425
0.342857	0.375
0.357143	0.225
0.310714	0.210714
0.257143	0.160714
0.182143	0.139286
0.171429	0.128571
0.139286	0.175
0.214286	0.217857
0.428571	0.257143
0.578571	0.325
0.782143	0.407143
0.9	0.596429
1	0.8
0.996429	0.792857
0.964286	0.535714
0.233161	0.310881
0.316062	0.300518
0.374784	0.300518
0.393782	0.284974
0.398964	0.300518
0.414508	0.312608
0.445596	0.34715
0.480138	0.309154
0.519862	0.29361
0.528497	0.34715
0.547496	0.411054
0.549223	0.435233
0.557858	0.414508
0.523316	0.442142
0.528497	0.507772
0.582038	0.549223
0.647668	0.57513
0.696028	0.618307
0.775475	0.685665
0.906736	0.761658
0.986183	0.827288
1	0.943005
0.958549	1.03454
0.93437	1.06218
0.917098	0.953368
0.906736	0.751295
0.2	0.0153846
0.25641	0.0307692
0.174359	0.0358974
0.0769231	0.0461538
0.0410256	0.0358974
0.0615385	0.0461538
0.133333	0.0564103
0.210256	0.0974359
0.246154	0.107692
0.292308	0.0769231
0.307692	0.0769231
0.302564	0.107692
0.220513	0.123077
0.184615	0.0769231
0.148718	0.102564
0.123077	0.138462
0.0666667	0.215385
0.107692	0.282051
0.276923	0.353846
0.394872	0.384615
0.523077	0.507692
0.569231	0.702564
0.641026	0.820513
0.769231	0.753846
1	0.615385
0.0158228	0.0316456
0.0664557	0.028481
0.0706751	0.0232068
0.0474684	0.0179325
0.0411392	0.0158228
0.0474684	0.0327004
0.0443038	0.0443038
0.0474684	0.0537975
0.0611814	0.0548523
0.0696203	0.0696203
0.168776	0.0864979
0.240506	0.0917722
0.2827	0.0991561
0.21308	0.123418
0.164557	0.142405
0.170886	0.150844
0.208861	0.18038
0.263713	0.243671
0.355485	0.332278
0.56962	0.484177
0.754219	0.593882
0.873418	0.75
0.89135	0.855485
0.969409	0.983122
1	1.06013
0.933544	1.10759
0.0388889	0.0388889
0.0555556	0.0333333
0.0462963	0.0388889
0.05	0.0388889
0.0685185	0.0277778
0.0777778	0.0111111
0.0611111	0.012963
0.0555556	0.0351852
0.0777778	0.0444444
0.103704	0.0574074
0.122222	0.0444444
0.122222	0.0425926
0.0944444	0.037037
0.0555556	0.0444444
0.05	0.062963
0.0833333	0.0777778
0.116667	0.122222
0.137037	0.203704
0.205556	0.3
0.340741	0.322222
0.472222	0.327778
0.518519	0.377778
0.511111	0.535185
0.661111	0.672222
1	0.75
0.0123711	0.00309278
0.00412371	0.00618557
0.00721649	0.00721649
0.0123711	0.00927835
0.0113402	0.00721649
0.00618557	0.00618557
0.00927835	0.00103093
0.0257732	0.00309278
0.0309278	0.0185567
0.0319588	0.0381443
0.0247423	0.0556701
0.0402062	0.085567
0.0773196	0.145361
0.154639	0.191753
0.242268	0.221649
0.340206	0.262887
0.405155	0.328866
0.458763	0.386598
0.587629	0.497938
0.712371	0.58866
0.893814	0.736082
0.972165	0.778351
1	0.768041
0.986598	0.729897
0.989691	0.726804
0.0161464	0.0322928
0.0452099	0.0742734
0.0742734	0.0968784
0.0893434	0.088267
0.0968784	0.080732
0.0914962	0.0624327
0.0839612	0.0613563
0.0678149	0.0516685
0.073197	0.0667384
0.0775027	0.0742734
0.0947255	0.0645856
0.106566	0.0548977
0.247578	0.148547
0.543595	0.397201
0.836383	0.694295
1	0.844995
0.965554	0.868676
0.868676	0.780409
0.726588	0.652314
0.636168	0.603875
0.560818	0.499462
0.513455	0.484392
0.438105	0.385361
0.451023	0.411195
0.610334	0.503767
0.888052	0.645856
0.176471	0.117647
0.135294	0.147059
0.101961	0.188235
0.0921569	0.229412
0.147059	0.217647
0.201961	0.154902
0.247059	0.111765
0.241176	0.127451
0.24902	0.162745
0.258824	0.147059
0.280392	0.143137
0.323529	0.211765
0.445098	0.358824
0.64902	0.511765
0.841176	0.635294
0.947059	0.743137
0.941176	0.823529
0.896078	0.868627
0.85098	0.868627
0.882353	0.858824
0.866667	0.798039
0.864706	0.752941
0.839216	0.715686
0.917647	0.75098
0.982353	0.894118
1	1.14706
0.0153846	0.0615385
0.0538462	0.0564103
0.0923077	0.0384615
0.105128	0.0512821
0.0769231	0.0538462
0.0487179	0.0615385
0.0410256	0.0333333
0.0307692	0.0230769
0.0307692	0.0179487
0.0307692	0.0384615
0.102564	0.0897436
0.246154	0.212821
0.430769	0.407692
0.512821	0.530769
0.5	0.607692
0.451282	0.597436
0.471795	0.602564
0.484615	0.592308
0.461538	0.546154
0.5	0.515385
0.6	0.489744
0.717949	0.530769
0.838462	0.715385
1	1.03846
0.04	0.16
0.04	0.12
0.0453333	0.096
0.072	0.096
0.152	0.168
0.152	0.181333
0.12	0.184
0.04	0.106667
0.0506667	0.0773333
0.136	0.056
0.184	0.0293333
0.224	0.032
0.237333	0.056
0.322667	0.128
0.4	0.272
0.546667	0.533333
0.64	0.664
0.696	0.656
0.629333	0.573333
0.576	0.648
0.592	0.712
0.592	0.704
0.586667	0.648
0.605333	0.672
0.752	0.704
1	0.72
0.0416667	0.145833
0.0291667	0.0833333
0.025	0.0541667
0.0347222	0.0513889
0.0625	0.0666667
0.109722	0.0763889
0.125	0.0833333
0.106944	0.0625
0.0680556	0.0486111
0.0416667	0.05
0.0763889	0.0625
0.104167	0.1
0.168056	0.165278
0.25	0.280556
0.370833	0.491667
0.5	0.630556
0.570833	0.708333
0.594444	0.630556
0.581944	0.547222
0.620833	0.508333
0.668056	0.508333
0.633333	0.545833
0.5375	0.569444
0.544444	0.629167
0.725	0.679167
1	0.6875
0.0153846	0.0538462
0.0358974	0.0692308
0.0512821	0.0769231
0.0615385	0.1
0.0564103	0.0923077
0.0538462	0.0846154
0.0512821	0.0512821
0.074359	0.0512821
0.1	0.0384615
0.146154	0.0410256
0.192308	0.123077
0.253846	0.266667
0.323077	0.392308
0.469231	0.507692
0.641026	0.582051
0.715385	0.623077
0.641026	0.571795
0.523077	0.533333
0.515385	0.576923
0.625641	0.589744
0.715385	0.576923
0.738462	0.54359
0.733333	0.610256
0.823077	0.7
1	0.769231
0.172131	0.172131
0.311475	0.221311
0.385246	0.229508
0.319672	0.221311
0.254098	0.213115
0.147541	0.245902
0.106557	0.245902
0.0409836	0.237705
0.0491803	0.196721
0.188525	0.188525
0.295082	0.172131
0.368852	0.188525
0.418033	0.213115
0.590164	0.319672
0.696721	0.491803
0.762295	0.516393
0.827869	0.459016
1	0.45082
0.909836	0.614754
0.918033	0.827869
0.860656	0.909836
0.918033	0.942623
0.713115	0.95082
0.663934	0.811475
0.860656	0.491803
0.190476	0.809524
0.2	0.666667
0.253968	0.530159
0.31746	0.409524
0.295238	0.342857
0.279365	0.28254
0.238095	0.247619
0.234921	0.219048
0.209524	0.253968
0.2	0.285714
0.24127	0.222222
0.238095	0.152381
0.260317	0.139683
0.298413	0.234921
0.352381	0.32381
0.431746	0.330159
0.438095	0.333333
0.425397	0.31746
0.355556	0.301587
0.304762	0.295238
0.374603	0.307937
0.438095	0.4
0.488889	0.447619
0.511111	0.460317
0.685714	0.533333
1	0.714286
0.08	0.12
0.16	0.208
0.229333	0.242667
0.301333	0.274667
0.4	0.4
0.413333	0.418667
0.328	0.376
0.210667	0.242667
0.226667	0.184
0.328	0.168
0.44	0.178667
0.44	0.272
0.418667	0.381333
0.458667	0.504
0.68	0.576
0.784	0.653333
0.824	0.648
0.746667	0.616
0.770667	0.576
0.776	0.648
0.738667	0.672
0.752	0.704
0.802667	0.709333
0.893333	0.792
0.96	0.96
1	1.24
0.222222	0.333333
0.255556	0.4
0.348148	0.385185
0.448148	0.32963
0.455556	0.4
0.359259	0.403704
0.222222	0.366667
0.137037	0.196296
0.166667	0.111111
0.2	0.122222
0.255556	0.237037
0.322222	0.355556
0.507407	0.459259
0.681481	0.588889
0.7	0.733333
0.674074	0.774074
0.677778	0.788889
0.718519	0.855556
0.6	0.959259
0.433333	0.944444
0.377778	0.833333
0.477778	0.711111
0.562963	0.618519
0.607407	0.574074
0.744444	0.577778
1	0.611111
0.28	0.3
0.216	0.256
0.208	0.246667
0.246667	0.264
0.28	0.24
0.289333	0.229333
0.276	0.196
0.262667	0.194667
0.269333	0.170667
0.268	0.148
0.293333	0.184
0.292	0.248
0.301333	0.330667
0.276	0.344
0.236	0.304
0.222667	0.32
0.24	0.356
0.294667	0.402667
0.330667	0.393333
0.36	0.396
0.378667	0.430667
0.404	0.46
0.461333	0.481333
0.608	0.501333
0.804	0.556
1	0.64
0.0869565	0.173913
0.0956522	0.130435
0.121739	0.0985507
0.15942	0.0927536
0.165217	0.0956522
0.153623	0.110145
0.113043	0.0956522
0.118841	0.0927536
0.171014	0.0869565
0.217391	0.0608696
0.24058	0.057971
0.2	0.0521739
0.182609	0.121739
0.226087	0.255072
0.46087	0.486957
0.776812	0.689855
0.913043	0.765217
0.8	0.724638
0.62029	0.698551
0.513043	0.713043
0.62029	0.657971
0.66087	0.573913
0.713043	0.628986
0.681159	0.895652
0.782609	0.921739
1	0.565217
0.264423	0.432692
0.302885	0.456731
0.344551	0.451923
0.399038	0.415064
0.427885	0.379808
0.479167	0.315705
0.480769	0.288462
0.488782	0.264423
0.451923	0.269231
0.432692	0.288462
0.458333	0.323718
0.485577	0.399038
0.541667	0.49359
0.620192	0.629808
0.697115	0.754808
0.745192	0.828526
0.807692	0.884615
0.889423	0.924679
0.950321	0.902244
1	0.778846
0.953526	0.671474
0.899038	0.639423
0.786859	0.690705
0.758013	0.75641
0.783654	0.802885
0.841346	0.817308
0.288889	0.533333
0.28	0.453333
0.33037	0.391111
0.408889	0.364444
0.377778	0.346667
0.346667	0.37037
0.315556	0.404444
0.394074	0.471111
0.456296	0.497778
0.448889	0.484444
0.456296	0.45037
0.466667	0.453333
0.539259	0.482963
0.557037	0.497778
0.546667	0.462222
0.586667	0.494815
0.622222	0.6
0.654815	0.725926
0.665185	0.752593
0.711111	0.733333
0.742222	0.728889
0.755556	0.755556
0.76	0.791111
0.792593	0.814815
0.871111	0.817778
1	0.8
0.475	0.475
0.39	0.53
0.441667	0.541667
0.585	0.531667
0.56	0.56
0.478333	0.491667
0.345	0.45
0.368333	0.378333
0.423333	0.363333
0.465	0.39
0.543333	0.393333
0.55	0.475
0.616667	0.533333
0.696667	0.655
0.79	0.695
0.89	0.738333
0.835	0.815
0.753333	0.925
0.681667	0.866667
0.705	0.645
0.775	0.536667
0.76	0.54
0.731667	0.676667
0.746667	0.8
0.85	0.92
1	1
0.836431	1.00372
0.814126	0.858736
0.895911	0.743494
1	0.72119
0.903346	0.724907
0.776952	0.654275
0.69145	0.591078
0.724907	0.624535
0.69145	0.680297
0.624535	0.591078
0.542751	0.375465
0.457249	0.223048
0.356877	0.159851
0.267658	0.167286
0.189591	0.133829
0.185874	0.130112
0.2	0.48
0.184	0.416
0.232	0.352
0.344	0.298667
0.376	0.288
0.344	0.277333
0.256	0.232
0.285333	0.170667
0.365333	0.168
0.352	0.168
0.381333	0.152
0.32	0.088
0.349333	0.109333
0.346667	0.202667
0.352	0.264
0.352	0.304
0.32	0.288
0.4	0.336
0.554667	0.402667
0.624	0.496
0.656	0.536
0.584	0.512
0.570667	0.488
0.589333	0.549333
0.744	0.592
1	0.56
0.102041	0.119048
0.0782313	0.159864
0.0770975	0.143991
0.0963719	0.0975057
0.112245	0.105442
0.123583	0.142857
0.115646	0.166667
0.112245	0.14059
0.124717	0.100907
0.14966	0.0918367
0.201814	0.0963719
0.248299	0.163265
0.349206	0.300454
0.520408	0.511338
0.785714	0.632653
0.955782	0.774376
1	0.863946
0.905896	0.942177
0.826531	0.848073
0.789116	0.727891
0.717687	0.623583
0.639456	0.57483
0.543084	0.514739
0.518141	0.471655
0.489796	0.5
0.42517	0.612245
0.454545	0.505051
0.459596	0.611111
0.535354	0.636364
0.658249	0.594276
0.742424	0.540404
0.722222	0.520202
0.636364	0.505051
0.557239	0.520202
0.577441	0.535354
0.636364	0.565657
0.728956	0.619529
0.813131	0.717172
0.914141	0.838384
0.96633	0.942761
0.974747	1.0101
1	1.0202
0.964646	1.02525
0.936027	1.0101
0.936027	0.991582
0.964646	0.914141
0.946128	0.910774
0.833333	0.90404
0.767677	0.941077
0.791246	0.925926
0.853535	0.90404
0.909091	0.858586
0.0142857	0.214286
0.0952381	0.261905
0.238095	0.27619
0.271429	0.214286
0.2	0.219048
0.0714286	0.228571
0.0666667	0.190476
0.119048	0.0857143
0.128571	0.0285714
0.166667	0.0190476
0.214286	0.0285714
0.309524	0.0857143
0.380952	0.180952
0.557143	0.342857
0.761905	0.552381
0.885714	0.642857
0.790476	0.580952
0.6	0.466667
0.514286	0.471429
0.495238	0.571429
0.485714	0.557143
0.466667	0.485714
0.590476	0.466667
0.8	0.614286
1	0.857143
0.205245	0.427594
0.259977	0.376283
0.339795	0.347777
0.40935	0.368301
0.451539	0.417332
0.445838	0.443558
0.417332	0.424173
0.370582	0.402509
0.384265	0.411631
0.417332	0.458381
0.473204	0.511973
0.492588	0.5439
0.594071	0.623717
0.769669	0.797035
0.930445	0.906499
1	0.913341
0.940707	0.831243
0.888255	0.842645
0.872292	0.904219
0.906499	0.974914
0.901938	0.970353
0.86203	0.971494
0.810718	0.963512
0.828962	0.994299
0.827822	1.03307
0.769669	1.09464
0.328767	0.547945
0.441096	0.473973
0.474886	0.432877
0.451142	0.425571
0.479452	0.430137
0.487671	0.43105
0.476712	0.446575
0.43105	0.471233
0.451142	0.499543
0.482192	0.50137
0.544292	0.508676
0.572603	0.528767
0.646575	0.625571
0.747032	0.782648
0.830137	0.879452
0.863927	0.921461
0.865753	0.915068
0.894977	0.952511
0.909589	0.945205
0.936986	0.90411
0.933333	0.808219
0.906849	0.79726
0.845662	0.844749
0.877626	0.969863
0.950685	1.05479
1	1.09589
0.12	0.28
0.176	0.244
0.218667	0.210667
0.254667	0.190667
0.272	0.196
0.281333	0.172
0.26	0.168
0.230667	0.164
0.173333	0.18
0.132	0.168
0.12	0.150667
0.148	0.196
0.224	0.297333
0.36	0.421333
0.484	0.484
0.554667	0.48
0.532	0.484
0.496	0.509333
0.5	0.529333
0.628	0.556
0.732	0.566667
0.804	0.628
0.761333	0.697333
0.733333	0.822667
0.804	0.924
1	0.98
0.135135	0.202703
0.0675676	0.263514
0.0855856	0.292793
0.189189	0.295045
0.243243	0.317568
0.238739	0.263514
0.195946	0.202703
0.211712	0.114865
0.243243	0.0990991
0.263514	0.108108
0.315315	0.0900901
0.344595	0.0945946
0.468468	0.166667
0.702703	0.394144
0.898649	0.689189
1	0.871622
0.898649	0.844595
0.792793	0.682432
0.657658	0.545045
0.614865	0.506757
0.54955	0.459459
0.574324	0.459459
0.603604	0.459459
0.720721	0.522523
0.831081	0.675676
0.945946	0.945946
0.112613	0.0900901
0.157658	0.126126
0.211712	0.159159
0.249249	0.166667
0.247748	0.144144
0.195195	0.112613
0.144144	0.130631
0.0990991	0.172673
0.102102	0.21021
0.162162	0.193694
0.186186	0.129129
0.198198	0.0945946
0.234234	0.147147
0.432432	0.331832
0.738739	0.635135
0.966967	0.869369
1	0.981982
0.882883	0.896396
0.780781	0.75976
0.765766	0.702703
0.762763	0.63964
0.720721	0.612613
0.624625	0.528529
0.551051	0.522523
0.603604	0.54955
0.788288	0.585586
0.0108108	0.189189
0.0612613	0.104505
0.144144	0.0486486
0.151351	0.0810811
0.104505	0.0882883
0.0432432	0.0756757
0.0756757	0.0378378
0.131532	0.0756757
0.118919	0.0756757
0.156757	0.0504505
0.167568	0.0216216
0.131532	0.0774775
0.0918919	0.140541
0.0702703	0.167568
0.0324324	0.167568
0.0558559	0.16036
0.102703	0.169369
0.151351	0.221622
0.181982	0.201802
0.194595	0.210811
0.207207	0.18018
0.275676	0.214414
0.540541	0.318919
1	0.513514
0.421053	0.263158
0.263158	0.284211
0.217544	0.263158
0.284211	0.238596
0.284211	0.263158
0.270175	0.245614
0.221053	0.189474
0.284211	0.126316
0.329825	0.126316
0.242105	0.126316
0.350877	0.133333
0.442105	0.147368
0.610526	0.217544
0.526316	0.319298
0.378947	0.378947
0.350877	0.466667
0.357895	0.442105
0.42807	0.424561
0.438596	0.431579
0.484211	0.673684
0.578947	0.824561
0.610526	0.894737
0.649123	0.810526
0.775439	0.82807
0.926316	0.873684
1	0.947368
0.5	0.444444
0.466667	0.577778
0.440741	0.6
0.485185	0.511111
0.533333	0.377778
0.574074	0.37037
0.533333	0.444444
0.544444	0.555556
0.522222	0.522222
0.466667	0.444444
0.403704	0.388889
0.355556	0.377778
0.359259	0.351852
0.403704	0.32963
0.422222	0.377778
0.507407	0.544444
0.611111	0.722222
0.751852	0.848148
0.796296	0.903704
0.811111	0.988889
0.774074	0.918519
0.788889	0.855556
0.803704	0.807407
0.844444	0.925926
0.9	1.03333
1	1.11111
0.133333	0.1
0.146667	0.133333
0.142222	0.144444
0.144444	0.117778
0.16	0.0933333
0.157778	0.0822222
0.113333	0.0933333
0.0688889	0.0866667
0.0444444	0.0866667
0.0466667	0.0933333
0.0844444	0.1
0.106667	0.1
0.142222	0.108889
0.206667	0.133333
0.293333	0.166667
0.366667	0.217778
0.353333	0.28
0.335556	0.351111
0.366667	0.402222
0.5	0.426667
0.593333	0.451111
0.666667	0.506667
0.704444	0.575556
0.795556	0.615556
0.893333	0.626667
1	0.633333
0.321429	0.464286
0.285714	0.435714
0.27381	0.388095
0.292857	0.32381
0.271429	0.307143
0.245238	0.319048
0.214286	0.335714
0.259524	0.328571
0.288095	0.35
0.214286	0.335714
0.207143	0.259524
0.2	0.15
0.27381	0.12619
0.27619	0.2
0.257143	0.335714
0.3	0.471429
0.385714	0.571429
0.580952	0.638095
0.778571	0.704762
0.842857	0.757143
0.807143	0.757143
0.771429	0.785714
0.85	0.904762
0.942857	1.10476
0.985714	1.17143
1	1.07143
0.148148	0.0740741
0.214815	0.2
0.237037	0.212346
0.246914	0.150617
0.22963	0.140741
0.22716	0.165432
0.2	0.214815
0.22716	0.234568
0.209877	0.209877
0.140741	0.155556
0.185185	0.091358
0.207407	0.0962963
0.293827	0.130864
0.385185	0.204938
0.533333	0.274074
0.607407	0.382716
0.555556	0.503704
0.503704	0.644444
0.523457	0.735802
0.585185	0.696296
0.666667	0.65679
0.748148	0.614815
0.82963	0.696296
0.911111	0.787654
0.97037	0.940741
1	1.14815
0.322581	0.201613
0.169355	0.233871
0.0967742	0.287634
0.129032	0.282258
0.217742	0.201613
0.204301	0.120968
0.145161	0.104839
0.0752688	0.0833333
0.0967742	0.0698925
0.0806452	0.0725806
0.0537634	0.0806452
0.0241935	0.112903
0.0430108	0.166667
0.0645161	0.212366
0.104839	0.193548
0.150538	0.196237
0.217742	0.233871
0.33871	0.336022
0.548387	0.432796
0.798387	0.524194
0.962366	0.626344
1	0.677419
0.930108	0.696237
0.827957	0.672043
0.677419	0.629032
0.483871	0.564516
0.143541	0.215311
0.172249	0.196172
0.172249	0.177033
0.167464	0.157895
0.172249	0.138756
0.154705	0.119617
0.105263	0.110048
0.0781499	0.113238
0.0893142	0.121212
0.0861244	0.100478
0.130781	0.0606061
0.143541	0.0239234
0.162679	0.0287081
0.133971	0.0781499
0.143541	0.177033
0.172249	0.272727
0.210526	0.320574
0.296651	0.326954
0.454545	0.358852
0.555024	0.425837
0.639553	0.572568
0.712919	0.69378
0.872408	0.824561
0.992026	0.901116
1	0.894737
0.909091	0.789474
0.2	0.233333
0.213333	0.353333
0.24	0.384444
0.284444	0.344444
0.28	0.353333
0.271111	0.308889
0.226667	0.286667
0.217778	0.242222
0.186667	0.268889
0.2	0.246667
0.24	0.228889
0.286667	0.206667
0.324444	0.228889
0.391111	0.273333
0.446667	0.393333
0.573333	0.548889
0.62	0.613333
0.702222	0.588889
0.78	0.562222
0.846667	0.693333
0.842222	0.815556
0.8	0.826667
0.868889	0.704444
0.988889	0.668889
1	0.773333
0.9	0.966667
0.51	0.21
0.47	0.3
0.383333	0.23
0.29	0.15
0.27	0.15
0.21	0.19
0.276667	0.17
0.366667	0.126667
0.33	0.11
0.286667	0.113333
0.15	0.08
0.133333	0.08
0.09	0.13
0.13	0.2
0.236667	0.25
0.31	0.3
0.35	0.39
0.43	0.513333
0.61	0.68
0.676667	0.686667
0.56	0.65
0.343333	0.54
0.313333	0.536667
0.56	0.45
1	0.25
0.209302	0.209302
0.153488	0.195349
0.11938	0.190698
0.113178	0.190698
0.0883721	0.167442
0.0790698	0.147287
0.0604651	0.134884
0.0821705	0.175194
0.100775	0.232558
0.144186	0.227907
0.153488	0.182946
0.176744	0.130233
0.196899	0.179845
0.263566	0.313178
0.381395	0.511628
0.545736	0.626357
0.734884	0.67907
0.843411	0.654264
0.872868	0.657364
0.911628	0.669767
0.91938	0.660465
0.893023	0.665116
0.832558	0.67907
0.863566	0.750388
0.939535	0.84186
1	0.930233
0.166667	0.119048
0.204762	0.22381
0.233333	0.255556
0.22381	0.246032
0.17619	0.252381
0.131746	0.22381
0.119048	0.152381
0.131746	0.115873
0.163492	0.163492
0.195238	0.180952
0.220635	0.18254
0.233333	0.157143
0.284127	0.214286
0.384127	0.309524
0.490476	0.442857
0.72381	0.569841
0.857143	0.619048
0.914286	0.614286
0.790476	0.614286
0.685714	0.647619
0.67619	0.652381
0.719048	0.661905
0.809524	0.715873
0.879365	0.833333
0.938095	0.909524
1	0.928571
0.614754	0.491803
0.479508	0.418033
0.418033	0.434426
0.487705	0.47541
0.528689	0.442623
0.577869	0.319672
0.442623	0.233607
0.364754	0.196721
0.290984	0.266393
0.368852	0.356557
0.454918	0.364754
0.479508	0.405738
0.471311	0.471311
0.54918	0.57377
0.651639	0.651639
0.770492	0.655738
0.75	0.70082
0.745902	0.713115
0.827869	0.741803
0.946721	0.72541
1	0.72541
0.959016	0.688525
0.95082	0.668033
0.905738	0.67623
0.836066	0.737705
0.79918	0.79918
0.37931	0.275862
0.310345	0.206897
0.236782	0.197701
0.216092	0.197701
0.227586	0.165517
0.225287	0.174713
0.172414	0.193103
0.183908	0.216092
0.245977	0.243678
0.296552	0.234483
0.347126	0.248276
0.337931	0.22069
0.347126	0.285057
0.377011	0.351724
0.434483	0.455172
0.593103	0.549425
0.696552	0.655172
0.772414	0.733333
0.742529	0.790805
0.765517	0.834483
0.770115	0.804598
0.841379	0.786207
0.885057	0.8
0.931034	0.933333
0.951724	0.965517
1	0.827586
0.266667	0.2
0.333333	0.453333
0.293333	0.582222
0.217778	0.52
0.2	0.4
0.217778	0.333333
0.186667	0.346667
0.2	0.324444
0.24	0.288889
0.186667	0.293333
0.195556	0.28
0.2	0.306667
0.293333	0.342222
0.271111	0.386667
0.226667	0.333333
0.182222	0.235556
0.173333	0.146667
0.28	0.182222
0.524444	0.368889
0.6	0.626667
0.791111	0.706667
0.8	0.6
0.915556	0.493333
0.848889	0.564444
0.88	0.546667
1	0.333333
0.307692	0.153846
0.292308	0.292308
0.235897	0.369231
0.205128	0.323077
0.292308	0.2
0.441026	0.2
0.461538	0.246154
0.358974	0.261538
0.225641	0.194872
0.215385	0.307692
0.246154	0.328205
0.246154	0.292308
0.184615	0.112821
0.133333	0.0769231
0.123077	0.0769231
0.174359	0.138462
0.338462	0.230769
0.533333	0.34359
0.682051	0.420513
0.769231	0.507692
0.825641	0.512821
0.907692	0.523077
0.897436	0.584615
0.805128	0.779487
0.815385	0.861538
1	0.769231
0.205882	0.117647
0.135294	0.164706
0.0843137	0.176471
0.0666667	0.168627
0.0647059	0.152941
0.0588235	0.14902
0.0588235	0.147059
0.0823529	0.168627
0.12549	0.168627
0.176471	0.147059
0.180392	0.141176
0.152941	0.176471
0.137255	0.247059
0.239216	0.341176
0.447059	0.494118
0.690196	0.572549
0.835294	0.6
0.831373	0.54902
0.721569	0.552941
0.741176	0.552941
0.690196	0.623529
0.641176	0.611765
0.54902	0.564706
0.701961	0.468627
0.888235	0.494118
1	0.617647
0.130435	0.0434783
0.0869565	0.165217
0.0782609	0.211594
0.115942	0.191304
0.208696	0.2
0.197101	0.168116
0.147826	0.130435
0.0811594	0.0927536
0.144928	0.153623
0.165217	0.182609
0.214493	0.153623
0.252174	0.0869565
0.376812	0.0898551
0.449275	0.136232
0.426087	0.156522
0.385507	0.142029
0.278261	0.104348
0.246377	0.107246
0.243478	0.150725
0.208696	0.208696
0.214493	0.237681
0.234783	0.252174
0.342029	0.289855
0.414493	0.394203
0.617391	0.565217
1	0.782609
0.05	0.2125
0.0916667	0.1875
0.125	0.129167
0.175	0.1625
0.183333	0.195833
0.1625	0.2125
0.1	0.129167
0.0875	0.0791667
0.1625	0.0625
0.179167	0.0958333
0.1625	0.1125
0.1125	0.104167
0.179167	0.0708333
0.2625	0.1375
0.279167	0.145833
0.25	0.15
0.254167	0.0791667
0.325	0.0833333
0.375	0.1
0.408333	0.141667
0.35	0.1875
0.341667	0.258333
0.45	0.366667
0.7	0.4625
1	0.5
0.0581395	0.0465116
0.0852713	0.0348837
0.0930233	0.0348837
0.104651	0.0465116
0.100775	0.0736434
0.0697674	0.0697674
0.0387597	0.0581395
0.0348837	0.0542636
0.0465116	0.116279
0.0426357	0.124031
0.0232558	0.104651
0.104651	0.131783
0.333333	0.313953
0.488372	0.360465
0.55814	0.329457
0.465116	0.209302
0.48062	0.22093
0.53876	0.22093
0.534884	0.27907
0.562016	0.375969
0.604651	0.430233
0.802326	0.437984
0.96124	0.503876
1	0.686047
0.930233	0.930233
0.0746269	0.0895522
0.0925373	0.0626866
0.0985075	0.0537313
0.112438	0.0676617
0.140299	0.0925373
0.132338	0.103483
0.0955224	0.0895522
0.0666667	0.0736318
0.0756219	0.079602
0.0776119	0.0716418
0.079602	0.0656716
0.0776119	0.0447761
0.117413	0.0855721
0.21393	0.178109
0.38806	0.295522
0.508458	0.363184
0.570149	0.391045
0.560199	0.412935
0.587065	0.463682
0.659701	0.534328
0.668657	0.599005
0.662687	0.638806
0.664677	0.652736
0.799005	0.685572
0.931343	0.710448
1	0.701493
0.111111	0.037037
0.11358	0.0790123
0.0897119	0.0781893
0.0584362	0.0502058
0.0740741	0.0296296
0.0831276	0.0255144
0.0864198	0.0345679
0.0683128	0.0584362
0.0781893	0.0716049
0.0716049	0.0691358
0.0666667	0.055144
0.0962963	0.0493827
0.242798	0.109465
0.479012	0.25679
0.639506	0.340741
0.706173	0.40823
0.674074	0.449383
0.679835	0.57284
0.688889	0.628807
0.71358	0.607407
0.700412	0.615638
0.753086	0.666667
0.840329	0.778601
0.958025	0.868313
1	0.864198
0.987654	0.753086
0.0930233	0.232558
0.186047	0.213953
0.269767	0.204651
0.317829	0.195349
0.27907	0.186047
0.231008	0.19845
0.162791	0.213953
0.147287	0.223256
0.139535	0.220155
0.144186	0.195349
0.15814	0.145736
0.153488	0.12093
0.16124	0.151938
0.178295	0.218605
0.255814	0.297674
0.32093	0.345736
0.404651	0.381395
0.466667	0.395349
0.56124	0.449612
0.609302	0.511628
0.567442	0.502326
0.548837	0.511628
0.576744	0.56124
0.671318	0.685271
0.809302	0.837209
1	1.02326
0.26087	0.217391
0.365217	0.373913
0.405797	0.437681
0.388406	0.397101
0.417391	0.33913
0.428986	0.350725
0.408696	0.408696
0.307246	0.449275
0.228986	0.411594
0.147826	0.33913
0.124638	0.307246
0.130435	0.295652
0.24058	0.342029
0.385507	0.428986
0.478261	0.504348
0.513043	0.672464
0.486957	0.730435
0.530435	0.742029
0.62029	0.614493
0.713043	0.591304
0.713043	0.614493
0.695652	0.669565
0.724638	0.678261
0.855072	0.715942
0.956522	0.791304
1	0.913043
0.283333	0.316667
0.246667	0.306667
0.227778	0.278889
0.246667	0.244444
0.28	0.22
0.268889	0.2
0.22	0.186667
0.188889	0.197778
0.208889	0.233333
0.22	0.26
0.231111	0.235556
0.213333	0.19
0.248889	0.168889
0.334444	0.214444
0.406667	0.283333
0.447778	0.367778
0.466667	0.44
0.563333	0.503333
0.672222	0.544444
0.66	0.606667
0.596667	0.633333
0.576667	0.683333
0.705556	0.728889
0.875556	0.815556
0.976667	0.883333
1	0.933333
0.214286	0.0714286
0.142857	0.242857
0.109524	0.357143
0.133333	0.447619
0.285714	0.442857
0.32381	0.342857
0.328571	0.157143
0.228571	0.0952381
0.252381	0.1
0.214286	0.1
0.204762	0.109524
0.171429	0.128571
0.204762	0.147619
0.195238	0.133333
0.2	0.214286
0.385714	0.257143
0.457143	0.371429
0.519048	0.428571
0.519048	0.561905
0.542857	0.657143
0.57619	0.771429
0.571429	0.9
0.757143	0.980952
1	0.928571
1	0.842857
0.714286	0.785714
0.218778	0.15041
0.175023	0.157247
0.171376	0.162261
0.202826	0.172744
0.216044	0.203737
0.203737	0.198268
0.166819	0.170921
0.146308	0.134458
0.144485	0.151778
0.139471	0.17639
0.161805	0.179125
0.177758	0.177758
0.238377	0.219234
0.340474	0.338195
0.536007	0.55515
0.779854	0.731085
0.938013	0.855971
0.986782	0.86144
0.973564	0.860073
0.973564	0.905196
0.977211	0.936645
0.988605	0.938013
1	0.864631
0.996354	0.81814
0.983136	0.773929
0.984503	0.704193
0.44898	0.561224
0.471429	0.481633
0.481633	0.445578
0.497279	0.419728
0.479592	0.4
0.419728	0.382993
0.344898	0.379592
0.363946	0.346259
0.45102	0.353741
0.512245	0.42449
0.569388	0.487075
0.55102	0.520408
0.551701	0.55102
0.579592	0.629252
0.669388	0.695918
0.742857	0.784354
0.773469	0.814286
0.8	0.829252
0.838095	0.796599
0.842857	0.802041
0.821769	0.797959
0.840816	0.820408
0.902041	0.871429
0.971429	0.973469
1	1.00408
1	0.94898
0.529412	0.352941
0.364706	0.623529
0.396078	0.729412
0.592157	0.596078
0.623529	0.317647
0.552941	0.219608
0.376471	0.294118
0.333333	0.478431
0.352941	0.521569
0.564706	0.411765
0.784314	0.396078
0.882353	0.4
0.878431	0.545098
0.980392	0.639216
1	0.682353
0.980392	0.662745
0.717647	0.552941
0.54902	0.458824
0.443137	0.376471
0.505882	0.341176
0.521569	0.290196
0.470588	0.258824
0.388235	0.196078
0.376471	0.180392
0.4	0.305882
0.470588	0.588235
0.6	0.4
0.42	0.66
0.28	0.813333
0.24	0.766667
0.3	0.62
0.373333	0.393333
0.42	0.36
0.413333	0.46
0.333333	0.713333
0.18	0.68
0.186667	0.566667
0.26	0.38
0.4	0.393333
0.493333	0.386667
0.7	0.46
1	0.653333
1	0.8
0.786667	0.8
0.553333	0.6
0.56	0.44
0.566667	0.373333
0.58	0.46
[truncated: 1,590 more rows]

## Sheet: Fig 2c
Tones Alone (Aligned to cross-condition estimated BF, and normalized to control response)	Distance from BF (Octaves)
	-2.67	NaN	NaN	NaN	NaN	NaN	NaN	NaN	NaN	NaN	NaN	NaN	NaN	NaN	0.815287	NaN	NaN	NaN	NaN	NaN	NaN	NaN	NaN	NaN	NaN	NaN	NaN	NaN	NaN	NaN	NaN	NaN	NaN	NaN	NaN	NaN	NaN	NaN	NaN	NaN	NaN	NaN	NaN	0.164336	NaN	NaN	0.0759494	0.585714	0.147343
	-2.33	NaN	NaN	NaN	NaN	NaN	NaN	NaN	NaN	NaN	NaN	0.103448	NaN	NaN	0.904459	NaN	NaN	NaN	NaN	NaN	NaN	NaN	0.133005	NaN	NaN	NaN	NaN	NaN	NaN	NaN	NaN	NaN	NaN	NaN	NaN	NaN	NaN	NaN	NaN	NaN	NaN	NaN	NaN	0.33042	NaN	NaN	0.0506329	0.746429	0.304348
	-2	NaN	NaN	NaN	NaN	NaN	NaN	NaN	0.683938	NaN	NaN	0.182266	NaN	NaN	0.88535	NaN	NaN	NaN	NaN	NaN	NaN	NaN	0.278325	NaN	NaN	NaN	NaN	NaN	NaN	NaN	NaN	NaN	NaN	NaN	NaN	NaN	NaN	NaN	0.586634	NaN	NaN	NaN	NaN	0.636364	NaN	NaN	0.164557	0.867857	0.589372
	-1.67	0.174419	NaN	0.986486	0.533597	0.383459	NaN	NaN	0.65285	0.512658	0.246654	0.477833	NaN	NaN	0.949045	0.535385	0.415882	NaN	NaN	NaN	NaN	NaN	0.571429	NaN	NaN	NaN	NaN	0.25	0.204044	0.0214286	NaN	NaN	NaN	NaN	NaN	NaN	NaN	NaN	0.591584	0.36166	0.230769	NaN	NaN	0.886364	0.277358	0.331658	0.544304	0.871429	0.876812
	-1.33	0.19186	NaN	0.810811	0.581028	0.503759	0.400722	NaN	0.735751	0.46519	0.338432	0.684729	NaN	NaN	1	0.550769	0.471063	0.216	0.0761421	0.369403	0.463415	0.330144	0.724138	0.206897	NaN	0.399533	0.491803	0.422619	0.382353	0.128571	0.453172	NaN	NaN	NaN	NaN	NaN	NaN	NaN	0.665842	0.316206	0.272727	NaN	0.476684	0.905594	0.220755	0.28392	0.848101	0.807143	0.910628
	-1	0.453488	NaN	0.882883	0.719368	0.676692	0.361011	NaN	0.683938	0.655063	0.564054	0.891626	NaN	NaN	0.878981	0.744615	0.706595	0.396	0.390863	0.526119	0.609756	0.4689	0.85468	0.375	0.695364	0.570093	0.629977	0.630952	0.637868	0.285714	0.706949	NaN	0.628821	0.553846	NaN	NaN	NaN	0.65493	0.811881	0.48419	0.472028	NaN	0.480138	0.807692	0.384906	0.422111	0.987342	0.842857	0.835749
	-0.66	0.709302	NaN	0.900901	0.798419	0.75188	0.559567	NaN	0.917098	0.825949	0.783939	0.8867	NaN	NaN	0.66242	0.812308	0.861373	0.706	0.700508	0.798507	0.918699	0.669856	0.800493	0.668103	0.781457	0.75	0.786885	0.848214	0.829044	0.528571	0.912387	NaN	0.834061	0.826923	0.5	0.807229	NaN	0.859155	0.943069	0.743083	0.77972	0.861818	0.595855	0.823427	0.711321	0.673367	0.911392	0.928571	0.799517
	-0.33	0.988372	NaN	1	0.956522	1	0.805054	NaN	0.979275	0.984177	0.982792	0.876847	NaN	NaN	0.515924	1	1	0.824	0.796954	0.914179	0.95935	0.796651	0.948276	0.793103	0.97351	0.803738	0.93911	0.955357	0.965074	0.742857	1	NaN	0.965066	1	0.88141	0.955823	NaN	1	1	1	1	0.869091	0.839378	0.896853	1	0.929648	0.886076	0.971429	0.898551
	0	1	1	0.941441	1	0.962406	1	1	1	0.89557	1	0.970443	1	1	0.726115	0.953846	0.92463	0.988	0.918782	1	1	0.961722	1	0.918103	1	0.983645	1	1	0.983456	1	0.975831	1	1	1	1	1	0.821918	0.901408	0.960396	0.986166	0.979021	0.934545	1	1	0.992453	1	1	1	1
	0.33	0.930233	0.623053	0.86036	0.924901	0.879699	0.916968	0.836257	0.932642	0.806962	0.860421	1	0.675105	0.767123	NaN	0.926154	0.843876	0.97	0.862944	0.921642	0.837398	1	0.849754	0.909483	0.94702	1	0.990632	0.922619	1	0.964286	0.873112	0.910256	0.947598	0.926923	0.852564	0.871486	0.958904	0.788732	0.970297	0.814229	0.807692	0.963636	0.925734	0.91958	0.816981	0.876884	0.886076	0.892857	0.891304
	0.67	0.895349	0.582555	0.932432	0.901186	0.736842	0.783394	0.818713	0.88601	0.876582	0.803059	0.743842	0.594937	0.748858	NaN	0.855385	0.835801	1	0.984772	0.966418	0.918699	0.985646	0.490148	1	0.761589	0.985981	0.920375	0.77381	0.981618	0.721429	0.73716	0.811355	0.877729	0.742308	0.708333	0.815261	1	0.591549	0.962871	0.650198	0.758741	1	0.666667	0.722028	0.692453	0.839196	0.772152	0.664286	0.690821
	1	0.872093	0.619938	0.918919	0.802372	0.736842	0.685921	0.777778	0.720207	1	0.760994	0.472906	0.50211	0.808219	NaN	0.836923	0.857335	0.878	1	0.955224	0.756098	0.870813	0.251232	0.909483	0.748344	0.86215	0.819672	0.529762	0.755515	0.342857	0.589124	0.576923	0.755459	0.607692	0.548077	0.634538	0.808219	0.443662	0.975248	0.577075	0.744755	0.803636	0.504318	0.382867	0.671698	0.761307	0.518987	NaN	0.449275
	1.33	0.651163	0.657321	0.801802	0.644269	0.631579	0.787004	0.830409	0.487047	0.848101	0.619503	0.256158	0.607595	0.908676	NaN	0.670769	0.720054	0.64	0.832487	0.835821	0.642276	0.657895	0.199507	0.625	0.662252	0.735981	0.641686	0.297619	0.444853	0.15	0.39577	0.441392	0.724891	0.530769	0.445513	0.493976	0.69863	0.387324	0.972772	0.517787	0.727273	0.610909	0.459413	NaN	0.658491	0.798995	0.417722	NaN	NaN
	1.67	0.412791	0.501558	0.545045	0.403162	0.488722	0.610108	0.80117	0.321244	0.556962	0.426386	0.413793	0.514768	0.885845	NaN	0.498462	0.519515	0.404	0.482234	0.597015	0.430894	0.45933	0.243842	0.306034	0.662252	0.558411	0.379391	0.217262	0.222426	0.1	0.181269	0.315018	0.668122	0.576923	0.365385	0.381526	0.438356	0.387324	0.834158	0.405138	0.590909	0.410909	0.400691	NaN	0.550943	0.723618	NaN	NaN	NaN
	2	0.186047	0.395639	0.423423	0.272727	0.308271	0.429603	0.754386	0.481865	0.253165	0.202677	NaN	0.493671	0.794521	NaN	0.307692	0.30821	0.28	0.263959	0.436567	0.430894	0.342105	NaN	0.189655	0.430464	0.415888	0.276347	0.172619	0.180147	0.0928571	0.111782	0.289377	0.524017	0.438462	0.416667	0.473896	0.328767	0.338028	0.542079	0.272727	0.454545	0.414545	0.307427	NaN	0.409434	0.633166	NaN	NaN	NaN
	2.33	0.244186	0.35514	0.621622	0.391304	0.24812	0.144404	0.74269	NaN	0.275316	0.17782	NaN	0.417722	0.780822	NaN	0.350769	0.327052	0.228	0.218274	0.350746	0.357724	0.301435	NaN	0.206897	0.364238	0.401869	0.266979	0.142857	0.220588	0.107143	0.0845921	0.223443	0.406114	0.392308	0.310897	0.425703	0.232877	0.330986	NaN	0.20751	0.314685	0.341818	0.202073	NaN	0.260377	0.452261	NaN	NaN	NaN
	2.67	NaN	0.433022	NaN	NaN	NaN	0.194946	0.836257	NaN	NaN	NaN	NaN	0.434599	0.762557	NaN	NaN	NaN	0.222	0.19797	0.335821	0.341463	0.287081	NaN	0.258621	0.271523	0.567757	0.372365	NaN	NaN	NaN	0.0996979	0.164835	0.384279	0.296154	0.355769	0.48996	0.39726	0.323944	NaN	NaN	NaN	0.28	0.150259	NaN	NaN	NaN	NaN	NaN	NaN
Tones + Whisk (Aligned to cross-condition estimated BF, and normalized to control response)
	-2.67	NaN	NaN	NaN	NaN	NaN	NaN	NaN	NaN	NaN	NaN	NaN	NaN	NaN	0.515924	NaN	NaN	NaN	NaN	NaN	NaN	NaN	NaN	NaN	NaN	NaN	NaN	NaN	NaN	NaN	NaN	NaN	NaN	NaN	NaN	NaN	NaN	NaN	NaN	NaN	NaN	NaN	NaN	0.25	NaN	NaN	0.151899	0.535714	0.149758
	-2.33	NaN	NaN	NaN	NaN	NaN	NaN	NaN	NaN	NaN	NaN	0.08867	NaN	NaN	0.643312	NaN	NaN	NaN	NaN	NaN	NaN	NaN	0.206897	NaN	NaN	NaN	NaN	NaN	NaN	NaN	NaN	NaN	NaN	NaN	NaN	NaN	NaN	NaN	NaN	NaN	NaN	NaN	NaN	0.38986	NaN	NaN	0.139241	0.564286	0.164251
	-2	NaN	NaN	NaN	NaN	NaN	NaN	NaN	0.388601	NaN	NaN	0.187192	NaN	NaN	0.611465	NaN	NaN	NaN	NaN	NaN	NaN	NaN	0.20936	NaN	NaN	NaN	NaN	NaN	NaN	NaN	NaN	NaN	NaN	NaN	NaN	NaN	NaN	NaN	0.653465	NaN	NaN	NaN	NaN	0.624126	NaN	NaN	0.164557	0.621429	0.289855
	-1.67	0.174419	NaN	0.608108	0.320158	0.496241	NaN	NaN	0.373057	0.370253	0.172084	0.261084	NaN	NaN	0.649682	0.424615	0.444145	NaN	NaN	NaN	NaN	NaN	0.357143	NaN	NaN	NaN	NaN	0.357143	0.341912	0.171429	NaN	NaN	NaN	NaN	NaN	NaN	NaN	NaN	0.764851	0.349802	0.293706	NaN	NaN	0.804196	0.226415	0.316583	0.278481	0.7	0.422705
	-1.33	0.151163	NaN	0.63964	0.328063	0.511278	0.184116	NaN	0.336788	0.537975	0.258126	0.428571	NaN	NaN	0.598726	0.427692	0.51817	0.42	0.213198	0.369403	0.365854	0.674641	0.549261	0.24569	NaN	0.567757	0.4637	0.377976	0.3125	0.114286	0.489426	NaN	NaN	NaN	NaN	NaN	NaN	NaN	0.80198	0.464427	0.29021	NaN	0.455959	0.895105	0.286792	0.419598	0.443038	0.689286	0.487923
	-1	0.215116	NaN	0.621622	0.320158	0.518797	0.238267	NaN	0.362694	0.56962	0.395793	0.517241	NaN	NaN	0.522293	0.424615	0.585464	0.272	0.172589	0.30597	0.333333	0.552632	0.635468	0.262931	0.695364	0.528037	0.531616	0.520833	0.455882	0.214286	0.592145	NaN	0.694323	0.623077	NaN	NaN	NaN	0.760563	0.824257	0.545455	0.335664	NaN	0.557858	0.748252	0.364151	0.472362	0.56962	0.642857	0.451691
	-0.66	0.366279	NaN	0.671171	0.395257	0.556391	0.34657	NaN	0.414508	0.651899	0.537285	0.64532	NaN	NaN	0.503185	0.446154	0.703903	0.382	0.350254	0.548507	0.577236	0.614833	0.615764	0.443966	0.503311	0.647196	0.693208	0.717262	0.663603	0.357143	0.758308	NaN	0.60262	0.592308	0.682692	0.722892	NaN	0.56338	0.878713	0.648221	0.496503	0.654545	0.57513	0.681818	0.541509	0.550251	0.594937	0.682143	0.384058
	-0.33	0.52907	NaN	0.761261	0.442688	0.586466	0.462094	NaN	0.466321	0.696203	0.646272	0.615764	NaN	NaN	0.643312	0.501538	0.775236	0.628	0.583756	0.768657	0.886179	0.787081	0.635468	0.633621	0.543046	0.764019	0.836066	0.857143	0.773897	0.507143	0.864048	NaN	0.650655	0.661538	0.548077	0.674699	NaN	0.542254	0.970297	0.788538	0.748252	0.821818	0.618307	0.75	0.728302	0.670854	0.582278	0.771429	0.475845
	0	0.598837	0.504673	0.86036	0.517787	0.706767	0.65343	0.54386	0.544041	0.838608	0.66348	0.650246	0.64557	0.69863	0.898089	0.581538	0.851952	0.73	0.695431	0.847015	0.845528	0.88756	0.714286	0.689655	0.682119	0.82243	0.911007	0.904762	0.757353	0.478571	0.924471	0.895604	0.777293	0.838462	0.564103	0.670683	0.945205	0.725352	1.01733	0.84585	0.877622	0.778182	0.683938	0.882867	0.790566	0.728643	0.556962	0.778571	0.55314
	0.33	0.587209	0.520249	0.86036	0.55336	0.759398	0.68231	0.502924	0.502591	0.800633	0.65392	0.600985	0.586498	0.598174	NaN	0.6	0.823688	0.652	0.568528	0.641791	0.609756	0.822967	0.578818	0.568966	0.715232	0.679907	0.82904	0.830357	0.691176	0.371429	0.770393	0.697802	0.790393	0.780769	0.641026	0.779116	0.643836	0.640845	0.908416	0.681818	0.765734	0.690909	0.71848	0.856643	0.656604	0.698492	0.56962	0.728571	0.538647
	0.67	0.563953	0.479751	0.738739	0.577075	0.796992	0.628159	0.380117	0.507772	0.743671	0.592734	0.408867	0.455696	0.511416	NaN	0.556923	0.753701	0.578	0.583756	0.604478	0.528455	0.739234	0.342365	0.573276	0.635762	0.656542	0.751756	0.776786	0.748162	0.242857	0.679758	0.547619	0.716157	0.707692	0.592949	0.634538	0.506849	0.542254	0.866337	0.490119	0.566434	0.574545	0.587219	0.629371	0.496226	0.59799	0.405063	0.675	0.396135
	1	0.569767	0.445483	0.599099	0.533597	0.699248	0.494585	0.385965	0.341969	0.667722	0.564054	0.236453	0.42616	0.525114	NaN	0.467692	0.713324	0.568	0.614213	0.742537	0.536585	0.69378	0.182266	0.599138	0.635762	0.735981	0.693208	0.514881	0.580882	0.142857	0.592145	0.474359	0.646288	0.580769	0.464744	0.550201	0.636986	0.507042	0.905941	0.413043	0.5	0.56	0.407599	0.33042	0.471698	0.610553	0.303797	NaN	0.231884
	1.33	0.447674	0.489097	0.387387	0.375494	0.586466	0.454874	0.450292	0.253886	0.522152	0.42065	0.103448	0.50211	0.543379	NaN	0.363077	0.588156	0.468	0.538071	0.682836	0.487805	0.626794	0.157635	0.491379	0.622517	0.745327	0.569087	0.3125	0.404412	0.121429	0.441088	0.39011	0.655022	0.576923	0.355769	0.522088	0.616438	0.542254	0.910891	0.470356	0.548951	0.367273	0.316062	NaN	0.539623	0.603015	0.227848	NaN	NaN
	1.67	0.30814	0.545171	0.297297	0.252964	0.43609	0.3213	0.538012	0.196891	0.39557	0.3174	0.147783	0.632911	0.616438	NaN	0.307692	0.492598	0.302	0.309645	0.496269	0.268293	0.564593	0.110837	0.284483	0.476821	0.626168	0.440281	0.169643	0.246324	0.1	0.196375	0.318681	0.563319	0.488462	0.413462	0.618474	0.575342	0.422535	0.866337	0.391304	0.506993	0.272727	0.298791	NaN	0.481132	0.570352	NaN	NaN	NaN
	2	0.156977	0.517134	0.306306	0.173913	0.360902	0.209386	0.555556	0.279793	0.313291	0.204589	NaN	0.628692	0.611872	NaN	0.276923	0.375505	0.278	0.248731	0.376866	0.268293	0.543062	NaN	0.185345	0.258278	0.485981	0.391101	0.133929	0.226103	0.0857143	0.0966767	0.241758	0.467249	0.392308	0.330128	0.506024	0.417808	0.232394	0.779703	0.245059	0.335664	0.178182	0.238342	NaN	0.35283	0.437186	NaN	NaN	NaN
	2.33	0.139535	0.439252	0.459459	0.15415	0.360902	0.0974729	0.532164	NaN	0.417722	0.212237	NaN	0.518987	0.593607	NaN	0.295385	0.403769	0.242	0.22335	0.320896	0.235772	0.523923	NaN	0.159483	0.245033	0.422897	0.370023	0.0357143	0.159926	0.0428571	0.0906344	0.254579	0.445415	0.384615	0.230769	0.289157	0.452055	0.225352	NaN	0.0948617	0.104895	0.203636	0.148532	NaN	0.186792	0.286432	NaN	NaN	NaN
	2.67	NaN	0.345794	NaN	NaN	NaN	0.140794	0.491228	NaN	NaN	NaN	NaN	0.400844	0.557078	NaN	NaN	NaN	0.108	0.0609137	0.134328	0.146341	0.409091	NaN	0.0258621	0.225166	0.336449	0.266979	NaN	NaN	NaN	0.0543807	0.192308	0.41048	0.380769	0.214744	0.232932	0.363014	0.373239	NaN	NaN	NaN	0.167273	0.0673575	NaN	NaN	NaN	NaN	NaN	NaN
[truncated: 29 more columns]

## Sheet: Fig2d
Tones Alone	Tones + Whisk
0.174419	0.174419
0.19186	0.151163
0.453488	0.215116
0.709302	0.366279
0.988372	0.52907
1	0.598837
0.930233	0.587209
0.895349	0.563953
0.872093	0.569767
0.651163	0.447674
0.412791	0.30814
0.186047	0.156977
0.244186	0.139535
1	0.504673
0.623053	0.520249
0.582555	0.479751
0.619938	0.445483
0.657321	0.489097
0.501558	0.545171
0.395639	0.517134
0.35514	0.439252
0.433022	0.345794
0.423676	0.246106
0.352025	0.174455
0.986486	0.608108
0.810811	0.63964
0.882883	0.621622
0.900901	0.671171
1	0.761261
0.941441	0.86036
0.86036	0.86036
0.932432	0.738739
0.918919	0.599099
0.801802	0.387387
0.545045	0.297297
0.423423	0.306306
0.621622	0.459459
0.533597	0.320158
0.581028	0.328063
0.719368	0.320158
0.798419	0.395257
0.956522	0.442688
1	0.517787
0.924901	0.55336
0.901186	0.577075
0.802372	0.533597
0.644269	0.375494
0.403162	0.252964
0.272727	0.173913
0.391304	0.15415
0.383459	0.496241
0.503759	0.511278
0.676692	0.518797
0.75188	0.556391
1	0.586466
0.962406	0.706767
0.879699	0.759398
0.736842	0.796992
0.736842	0.699248
0.631579	0.586466
0.488722	0.43609
0.308271	0.360902
0.24812	0.360902
0.400722	0.184116
0.361011	0.238267
0.559567	0.34657
0.805054	0.462094
1	0.65343
0.916968	0.68231
0.783394	0.628159
0.685921	0.494585
0.787004	0.454874
0.610108	0.3213
0.429603	0.209386
0.144404	0.0974729
0.194946	0.140794
1	0.54386
0.836257	0.502924
0.818713	0.380117
0.777778	0.385965
0.830409	0.450292
0.80117	0.538012
0.754386	0.555556
0.74269	0.532164
0.836257	0.491228
0.77193	0.321637
0.602339	0.204678
0.683938	0.388601
0.65285	0.373057
0.735751	0.336788
0.683938	0.362694
0.917098	0.414508
0.979275	0.466321
1	0.544041
0.932642	0.502591
0.88601	0.507772
0.720207	0.341969
0.487047	0.253886
0.321244	0.196891
0.481865	0.279793
0.512658	0.370253
0.46519	0.537975
0.655063	0.56962
0.825949	0.651899
0.984177	0.696203
0.89557	0.838608
0.806962	0.800633
0.876582	0.743671
1	0.667722
0.848101	0.522152
0.556962	0.39557
0.253165	0.313291
0.275316	0.417722
0.246654	0.172084
0.338432	0.258126
0.564054	0.395793
0.783939	0.537285
0.982792	0.646272
1	0.66348
0.860421	0.65392
0.803059	0.592734
0.760994	0.564054
0.619503	0.42065
0.426386	0.3174
0.202677	0.204589
0.17782	0.212237
0.103448	0.08867
0.182266	0.187192
0.477833	0.261084
0.684729	0.428571
0.891626	0.517241
0.8867	0.64532
0.876847	0.615764
0.970443	0.650246
1	0.600985
0.743842	0.408867
0.472906	0.236453
0.256158	0.103448
0.413793	0.147783
1	0.64557
0.675105	0.586498
0.594937	0.455696
0.50211	0.42616
0.607595	0.50211
0.514768	0.632911
0.493671	0.628692
0.417722	0.518987
0.434599	0.400844
0.447257	0.299578
0.35865	0.227848
1	0.69863
0.767123	0.598174
0.748858	0.511416
0.808219	0.525114
0.908676	0.543379
0.885845	0.616438
0.794521	0.611872
0.780822	0.593607
0.762557	0.557078
0.707763	0.420091
0.534247	0.3379
0.382166	0.458599
0.547771	0.503185
0.66879	0.433121
0.687898	0.509554
0.815287	0.515924
0.904459	0.643312
0.88535	0.611465
0.949045	0.649682
1	0.598726
0.878981	0.522293
0.66242	0.503185
0.515924	0.643312
0.726115	0.898089
0.535385	0.424615
0.550769	0.427692
0.744615	0.424615
0.812308	0.446154
1	0.501538
0.953846	0.581538
0.926154	0.6
0.855385	0.556923
0.836923	0.467692
0.670769	0.363077
0.498462	0.307692
0.307692	0.276923
0.350769	0.295385
0.415882	0.444145
0.471063	0.51817
0.706595	0.585464
0.861373	0.703903
1	0.775236
0.92463	0.851952
0.843876	0.823688
0.835801	0.753701
0.857335	0.713324
0.720054	0.588156
0.519515	0.492598
0.30821	0.375505
0.327052	0.403769
0.216	0.42
0.396	0.272
0.706	0.382
0.824	0.628
0.988	0.73
0.97	0.652
1	0.578
0.878	0.568
0.64	0.468
0.404	0.302
0.28	0.278
0.228	0.242
0.222	0.108
0.0761421	0.213198
0.390863	0.172589
0.700508	0.350254
0.796954	0.583756
0.918782	0.695431
0.862944	0.568528
0.984772	0.583756
1	0.614213
0.832487	0.538071
0.482234	0.309645
0.263959	0.248731
0.218274	0.22335
0.19797	0.0609137
0.369403	0.369403
0.526119	0.30597
0.798507	0.548507
0.914179	0.768657
1	0.847015
0.921642	0.641791
0.966418	0.604478
0.955224	0.742537
0.835821	0.682836
0.597015	0.496269
0.436567	0.376866
0.350746	0.320896
0.335821	0.134328
0.463415	0.365854
0.609756	0.333333
0.918699	0.577236
0.95935	0.886179
1	0.845528
0.837398	0.609756
0.918699	0.528455
0.756098	0.536585
0.642276	0.487805
0.430894	0.268293
0.430894	0.268293
0.357724	0.235772
0.341463	0.146341
0.330144	0.674641
0.4689	0.552632
0.669856	0.614833
0.796651	0.787081
0.961722	0.88756
1	0.822967
0.985646	0.739234
0.870813	0.69378
0.657895	0.626794
0.45933	0.564593
0.342105	0.543062
0.301435	0.523923
0.287081	0.409091
0.133005	0.206897
0.278325	0.20936
0.571429	0.357143
0.724138	0.549261
0.85468	0.635468
0.800493	0.615764
0.948276	0.635468
1	0.714286
0.849754	0.578818
0.490148	0.342365
0.251232	0.182266
0.199507	0.157635
0.243842	0.110837
0.206897	0.24569
0.375	0.262931
0.668103	0.443966
0.793103	0.633621
0.918103	0.689655
0.909483	0.568966
1	0.573276
0.909483	0.599138
0.625	0.491379
0.306034	0.284483
0.189655	0.185345
0.206897	0.159483
0.258621	0.0258621
0.695364	0.695364
0.781457	0.503311
0.97351	0.543046
1	0.682119
0.94702	0.715232
0.761589	0.635762
0.748344	0.635762
0.662252	0.622517
0.662252	0.476821
0.430464	0.258278
0.364238	0.245033
0.271523	0.225166
0.437086	0.0794702
0.399533	0.567757
0.570093	0.528037
0.75	0.647196
0.803738	0.764019
0.983645	0.82243
1	0.679907
0.985981	0.656542
0.86215	0.735981
0.735981	0.745327
0.558411	0.626168
0.415888	0.485981
0.401869	0.422897
0.567757	0.336449
0.491803	0.4637
0.629977	0.531616
0.786885	0.693208
0.93911	0.836066
1	0.911007
0.990632	0.82904
0.920375	0.751756
0.819672	0.693208
0.641686	0.569087
0.379391	0.440281
0.276347	0.391101
0.266979	0.370023
0.372365	0.266979
0.25	0.357143
0.422619	0.377976
0.630952	0.520833
0.848214	0.717262
0.955357	0.857143
1	0.904762
0.922619	0.830357
0.77381	0.776786
0.529762	0.514881
0.297619	0.3125
0.217262	0.169643
0.172619	0.133929
0.142857	0.0357143
0.204044	0.341912
0.382353	0.3125
0.637868	0.455882
0.829044	0.663603
0.965074	0.773897
0.983456	0.757353
1	0.691176
0.981618	0.748162
0.755515	0.580882
0.444853	0.404412
0.222426	0.246324
0.180147	0.226103
0.220588	0.159926
0.0214286	0.171429
0.128571	0.114286
0.285714	0.214286
0.528571	0.357143
0.742857	0.507143
1	0.478571
0.964286	0.371429
0.721429	0.242857
0.342857	0.142857
0.15	0.121429
0.1	0.1
0.0928571	0.0857143
0.107143	0.0428571
0.453172	0.489426
0.706949	0.592145
0.912387	0.758308
1	0.864048
0.975831	0.924471
0.873112	0.770393
0.73716	0.679758
0.589124	0.592145
0.39577	0.441088
0.181269	0.196375
0.111782	0.0966767
0.0845921	0.0906344
0.0996979	0.0543807
1	0.895604
0.910256	0.697802
0.811355	0.547619
0.576923	0.474359
0.441392	0.39011
0.315018	0.318681
0.289377	0.241758
0.223443	0.254579
0.164835	0.192308
0.0970696	0.139194
0.120879	0.122711
0.628821	0.694323
0.834061	0.60262
0.965066	0.650655
1	0.777293
0.947598	0.790393
0.877729	0.716157
0.755459	0.646288
0.724891	0.655022
0.668122	0.563319
0.524017	0.467249
0.406114	0.445415
0.384279	0.41048
0.576419	0.235808
0.553846	0.623077
0.826923	0.592308
1	0.661538
1	0.838462
0.926923	0.780769
0.742308	0.707692
0.607692	0.580769
0.530769	0.576923
0.576923	0.488462
0.438462	0.392308
0.392308	0.384615
0.296154	0.380769
0.369231	0.334615
0.5	0.682692
0.88141	0.548077
1	0.564103
0.852564	0.641026
0.708333	0.592949
0.548077	0.464744
0.445513	0.355769
0.365385	0.413462
0.416667	0.330128
0.310897	0.230769
0.355769	0.214744
0.301282	0.275641
0.365385	0.278846
0.807229	0.722892
0.955823	0.674699
1	0.670683
0.871486	0.779116
0.815261	0.634538
0.634538	0.550201
0.493976	0.522088
0.381526	0.618474
0.473896	0.506024
0.425703	0.289157
0.48996	0.232932
0.405622	0.293173
0.421687	0.301205
0.821918	0.945205
0.958904	0.643836
1	0.506849
0.808219	0.636986
0.69863	0.616438
0.438356	0.575342
0.328767	0.417808
0.232877	0.452055
0.39726	0.363014
0.376712	0.267123
0.390411	0.253425
0.65493	0.760563
0.859155	0.56338
1	0.542254
0.901408	0.725352
0.788732	0.640845
0.591549	0.542254
0.443662	0.507042
0.387324	0.542254
0.387324	0.422535
0.338028	0.232394
0.330986	0.225352
0.323944	0.373239
0.464789	0.485915
0.586634	0.653465
0.591584	0.764851
0.665842	0.80198
0.811881	0.824257
0.943069	0.878713
1	0.970297
0.960396	1.01733
0.970297	0.908416
0.962871	0.866337
0.975248	0.905941
0.972772	0.910891
0.834158	0.866337
0.542079	0.779703
0.36166	0.349802
0.316206	0.464427
0.48419	0.545455
0.743083	0.648221
1	0.788538
0.986166	0.84585
0.814229	0.681818
0.650198	0.490119
0.577075	0.413043
0.517787	0.470356
0.405138	0.391304
0.272727	0.245059
0.20751	0.0948617
0.230769	0.293706
0.272727	0.29021
0.472028	0.335664
0.77972	0.496503
1	0.748252
0.979021	0.877622
0.807692	0.765734
0.758741	0.566434
0.744755	0.5
0.727273	0.548951
0.590909	0.506993
0.454545	0.335664
0.314685	0.104895
0.861818	0.654545
0.869091	0.821818
0.934545	0.778182
0.963636	0.690909
1	0.574545
0.803636	0.56
0.610909	0.367273
0.410909	0.272727
0.414545	0.178182
0.341818	0.203636
0.28	0.167273
0.178182	0.127273
0.174545	0.0763636
0.476684	0.455959
0.480138	0.557858
0.595855	0.57513
0.839378	0.618307
1	0.683938
0.925734	0.71848
0.666667	0.587219
0.504318	0.407599
0.459413	0.316062
0.400691	0.298791
0.307427	0.238342
0.202073	0.148532
0.150259	0.0673575
0.199301	0.115385
0.164336	0.25
0.33042	0.38986
0.636364	0.624126
0.886364	0.804196
0.905594	0.895105
0.807692	0.748252
0.823427	0.681818
0.896853	0.75
1	0.882867
0.91958	0.856643
0.722028	0.629371
0.382867	0.33042
0.277358	0.226415
0.220755	0.286792
0.384906	0.364151
0.711321	0.541509
1	0.728302
0.992453	0.790566
0.816981	0.656604
0.692453	0.496226
0.671698	0.471698
0.658491	0.539623
0.550943	0.481132
0.409434	0.35283
0.260377	0.186792
0.331658	0.316583
0.28392	0.419598
0.422111	0.472362
0.673367	0.550251
0.929648	0.670854
1	0.728643
0.876884	0.698492
0.839196	0.59799
0.761307	0.610553
0.798995	0.603015
0.723618	0.570352
0.633166	0.437186
0.452261	0.286432
0.0759494	0.151899
0.0506329	0.139241
0.164557	0.164557
0.544304	0.278481
0.848101	0.443038
0.987342	0.56962
0.911392	0.594937
0.886076	0.582278
1	0.556962
0.886076	0.56962
0.772152	0.405063
0.518987	0.303797
0.417722	0.227848
0.45	0.482143
0.496429	0.539286
0.585714	0.535714
0.746429	0.564286
0.867857	0.621429
0.871429	0.7
0.807143	0.689286
0.842857	0.642857
0.928571	0.682143
0.971429	0.771429
1	0.778571
0.892857	0.728571
0.664286	0.675
0.181159	0.144928
0.147343	0.149758
0.304348	0.164251
0.589372	0.289855
0.876812	0.422705
0.910628	0.487923
0.835749	0.451691
0.799517	0.384058
0.898551	0.475845
1	0.55314
0.891304	0.538647
0.690821	0.396135
0.449275	0.231884
0.451807	0.451807
0.349398	0.608434
0.518072	0.716867
0.783133	0.849398
1	0.945783
0.915663	1
0.686747	0.801205
0.680723	0.716867
0.728916	0.650602
0.843373	0.843373
0.771084	0.86747
0.746988	0.819277
0.777108	0.596386
0.308157	0.271903
0.26284	0.283988
0.398792	0.277946
0.725076	0.416918
0.978852	0.555891
1	0.755287
0.879154	0.688822
0.882175	0.60423
0.912387	0.543807
0.906344	0.540785
0.728097	0.480363
0.543807	0.317221
0.317221	0.181269
0.113208	0.065312
0.104499	0.103048
0.28447	0.153846
0.561684	0.259797
0.78955	0.433962
0.837446	0.557329
0.796807	0.580552
0.853411	0.548621
0.928882	0.613933
1	0.734398
0.904209	0.708273
0.735849	0.576197
0.518142	0.387518
0.26362	0.268893
0.202109	0.286467
0.307557	0.281195
0.567663	0.384886
0.822496	0.476274
0.950791	0.595782
0.938489	0.581722
1	0.530756
0.956063	0.550088
0.843585	0.560633
0.669596	0.514938
0.506151	0.376098
0.342707	0.253076
0.148148	0.0648148
0.0833333	0.0802469
0.200617	0.145062
0.469136	0.277778
0.66358	0.419753
0.669753	0.459877
0.62963	0.416667
0.645062	0.391975
0.787037	0.453704
0.959877	0.657407
1	0.688272
0.830247	0.583333
0.435185	0.25
0.486034	0.418994
0.335196	0.407821
0.430168	0.430168
0.636872	0.553073
0.927374	0.73743
0.96648	0.815642
0.932961	0.748603
0.910615	0.575419
0.96648	0.603352
1	0.670391
0.888268	0.670391
0.759777	0.536313
0.670391	0.402235
0.304348	0.23913
0.268116	0.304348
0.362319	0.333333
0.637681	0.474638
0.851449	0.568841
0.960145	0.75
0.894928	0.717391
0.956522	0.713768
0.992754	0.699275
1	0.753623
0.985507	0.753623
0.826087	0.57971
0.543478	0.304348
0.144902	0.118068
0.101968	0.166369
0.305903	0.193202
0.615385	0.300537
0.919499	0.443649
1	0.583184
0.940966	0.559928
0.899821	0.495528
0.851521	0.483005
0.781753	0.509839
0.60644	0.427549
0.423971	0.298748
0.305903	0.193202
0.857602	0.857602
0.998929	0.796574
1	0.761242
0.877944	0.724839
0.748394	0.705567
0.678801	0.62955
0.632762	0.567452
0.586724	0.498929
0.504283	0.441113
0.317987	0.328694
0.214133	0.236617
0.141328	0.19379
0.801008	0.612091
0.95466	0.70529
1	0.770781
1	0.760705
0.919395	0.763224
0.906801	0.72796
0.874055	0.753149
0.866499	0.738035
0.846348	0.697733
0.586902	0.528967
0.367758	0.460957
0.188917	0.387909
0.302267	0.36272
0.244111	0.282655
0.546039	0.404711
0.781585	0.507495
0.892934	0.528908
0.978587	0.61242
1	0.569593
0.987152	0.56531
0.995717	0.535332
0.914347	0.524625
0.640257	0.404711
0.38758	0.346895
0.231263	0.312634
0.301927	0.327623
0.757679	0.921502
0.909556	0.962457
1	0.977816
0.996587	0.955631
0.96587	0.962457
0.967577	0.952218
0.988055	0.948805
0.986348	0.926621
0.912969	0.924915
0.588737	0.740614
0.358362	0.588737
0.156997	0.462457
0.209898	0.552901
0.356436	0.475248
0.557756	0.49835
0.633663	0.521452
0.570957	0.518152
0.669967	0.580858
0.762376	0.590759
0.881188	0.640264
0.947195	0.716172
1	0.755776
0.759076	0.60066
0.475248	0.419142
0.191419	0.277228
0.168317	0.267327
0.603896	0.662338
0.857143	0.659091
1	0.704545
0.99026	0.730519
0.983766	0.717532
0.922078	0.698052
0.961039	0.694805
0.977273	0.707792
0.980519	0.698052
0.646104	0.529221
0.399351	0.418831
0.217532	0.282468
0.311688	0.301948
0.479253	0.641079
0.628631	0.705394
0.850622	0.813278
0.96888	0.923237
1	1.02282
0.856846	0.973029
0.76971	0.869295
0.742739	0.784232
0.641079	0.701245
0.406639	0.587137
0.238589	0.470954
0.178423	0.441909
0.23029	0.479253
0.619355	0.367742
0.632258	0.619355
0.806452	0.780645
1	0.690323
0.935484	0.612903
0.774194	0.580645
0.612903	0.729032
0.632258	0.787097
0.677419	0.8
0.496774	0.567742
0.387097	0.606452
0.290323	0.432258
0.503226	0.270968
0.724907	0.814126
0.881041	0.903346
1	1.01487
0.947955	0.959108
0.843866	0.914498
0.695167	0.750929
0.628253	0.739777
0.553903	0.64684
0.486989	0.587361
0.304833	0.460967
0.249071	0.446097
0.178439	0.423792
0.223048	0.412639
0.304688	0.492188
0.617188	0.625
0.882812	0.726562
0.953125	0.773438
1	0.828125
0.820312	0.8125
0.71875	0.734375
0.71875	0.65625
0.703125	0.640625
0.445312	0.648438
0.257812	0.679688
0.203125	0.671875
0.351562	0.679688
0.410526	0.463158
0.757895	0.621053
0.97193	0.698246
0.94386	0.691228
1	0.705263
0.940351	0.673684
0.929825	0.663158
0.831579	0.631579
0.77193	0.617544
0.494737	0.431579
0.291228	0.305263
0.136842	0.182456
0.231579	0.189474
0.964286	1.25
0.869048	1.14286
0.880952	1.02381
0.845238	0.988095
0.916667	1.0119
0.869048	1.07143
0.952381	1.04762
1	1.08333
0.880952	1.03571
0.535714	0.880952
0.214286	0.559524
0.391304	0.443478
0.765217	0.756522
0.956522	0.869565
1	0.756522
0.904348	0.704348
0.826087	0.669565
0.791304	0.721739
0.756522	0.765217
0.8	0.756522
0.608696	0.565217
0.417391	0.443478
0.278261	0.286957
0.443478	0.182609
0.416667	0.321429
0.829365	0.626984
1	0.718254
0.980159	0.694444
0.853175	0.662698
0.813492	0.698413
0.714286	0.706349
0.734127	0.718254
0.694444	0.666667
0.511905	0.464286
0.353175	0.392857
0.218254	0.285714
0.285714	0.22619
0.855263	0.842105
1	0.934211
0.969298	0.850877
0.820175	0.583333
0.54386	0.403509
0.403509	0.320175
0.280702	0.359649
0.289474	0.429825
0.276316	0.421053
0.20614	0.29386
0.157895	0.25
0.184211	0.188596
0.948454	0.871134
1	0.817869
0.891753	0.714777
0.707904	0.5
0.472509	0.372852
0.331615	0.32646
0.247423	0.32646
0.257732	0.340206
0.256014	0.266323
0.16323	0.19244
0.128866	0.175258
1	1.07328
0.864943	0.847701
0.71408	0.636494
0.607759	0.469828
0.477011	0.37069
0.397989	0.33908
0.336207	0.298851
0.308908	0.293103
0.264368	0.247126
0.153736	0.204023
0.0962644	0.168103
1	0.911628
0.942636	0.939535
0.860465	0.851163
0.779845	0.722481
0.699225	0.613953
0.595349	0.573643
0.493023	0.522481
0.462016	0.499225
0.449612	0.468217
0.308527	0.409302
0.207752	0.362791
0.487288	0.635593
0.711864	0.830508
0.898305	0.967514
0.963277	0.978814
1	1.00847
0.937853	0.963277
0.858757	0.898305
0.758475	0.888418
0.648305	0.829096
0.385593	0.673729
0.227401	0.535311
0.0974576	0.456215
0.139831	0.495763
1	0.477612
0.870647	0.502488
0.716418	0.452736
0.58209	0.353234
0.437811	0.288557
0.338308	0.263682
0.298507	0.268657
0.293532	0.313433
0.273632	0.288557
0.189055	0.189055
0.139303	0.169154
0.923077	0.988294
0.994983	0.928094
1	0.85786
0.939799	0.747492
0.817726	0.683946
0.73913	0.637124
0.653846	0.558528
0.622074	0.551839
0.550167	0.510033
0.392977	0.456522
0.265886	0.367893
0.180602	0.30602

## Sheet: Fig 2f
MGBv
Tones Alone (Aligned to cross-condition estimated BF, and normalized to control response)	Distance from BF (Octaves)
	-2.6	NaN	NaN	0.448649	0.0758853	0.210325	0.393162	0.259259	0.456221	0.34	0.175439	0.0121951	0.0631579	NaN	0.2	0.0444444	0.355556	NaN	NaN	0.532609	0.2	0.25	0.0392157	NaN	0.169355	NaN	0.244898	NaN	NaN	NaN	NaN	NaN	NaN	NaN	NaN	NaN	NaN	NaN	NaN	NaN	NaN	NaN	0.665537	0.0405405	0.88323	0.394495	0.423408	0.572581	0.281804
	-2.4	NaN	NaN	0.648649	0.160202	0.338432	0.282051	0.37037	0.663594	0.42	0.166667	0.0609756	0.0526316	0.025	0.25	0.0444444	0.288889	NaN	NaN	0.434783	0.215385	0.5	0.196078	0.243243	0.16129	NaN	0.244898	NaN	NaN	0.0872093	NaN	NaN	NaN	NaN	NaN	NaN	NaN	NaN	NaN	NaN	0.365482	0.217949	0.585311	0.027027	0.898137	0.434251	0.480207	0.451613	0.31723
	-2.2	NaN	NaN	0.810811	0.204047	0.520076	0.444444	0.62963	0.824885	0.54	0.201754	0.097561	0.0736842	0.025	0.35	NaN	0.2	0.0384615	NaN	0.413043	0.215385	0.683333	0.156863	0.454955	0.196237	0.432	0.163265	0.387097	NaN	0.133721	NaN	NaN	0.133333	0.0180723	NaN	0.0714286	0.103448	NaN	0.304348	0.0989011	0.299492	0.261538	0.688136	0.0351351	0.82236	0.370031	0.380379	0.375	0.497585
	-2	0.461538	NaN	0.724324	0.330523	0.634799	0.457265	0.888889	1	0.59	0.412281	0.329268	0.0842105	0.025	0.7	NaN	0.192593	0.153846	NaN	0.358696	0.169231	0.55	0.27451	0.522523	0.263441	0.504	0.0408163	0.33871	NaN	0.174419	0.222222	NaN	0.133333	0.0301205	0.0580913	0.0714286	0.103448	0.1	0.299517	0.0549451	0.238579	0.264103	0.766102	0.0405405	0.763975	0.504587	0.258176	0.41129	0.642512
	-1.8	0.626923	NaN	0.697297	0.504216	0.613767	0.470085	0.882716	0.898618	0.57	0.622807	0.365854	0.126316	NaN	0.85	NaN	0.162963	0.153846	NaN	0.358696	0.138462	0.3	0.156863	0.490991	0.212366	0.568	0.204082	0.290323	NaN	0.180233	0.222222	NaN	0.133333	0.0512048	0.0954357	0.178571	0.0689655	0.1	0.236715	0.0989011	0.22335	0.241026	0.789831	0.0405405	0.817391	0.706422	0.232358	0.391129	0.724638
	-1.6	0.780769	NaN	0.616216	0.716695	0.6826	0.525641	0.901235	0.880184	0.69	0.807018	0.463415	0.157895	0.05	0.95	NaN	0.281481	0.153846	NaN	0.467391	0.0923077	0.1	0.411765	0.373874	0.188172	0.72	0.326531	0.33871	0.619048	0.232558	0.222222	NaN	0.125926	0.0753012	0.103734	0.392857	0.172414	0.15	0.270531	0.0989011	0.269036	0.276923	0.702825	0.0405405	0.853416	0.857798	0.242685	0.446237	0.658615
	-1.4	0.8	NaN	0.735135	0.839798	0.636711	0.645299	0.814815	0.778802	0.79	0.833333	0.402439	0.2	0.05	1	NaN	0.481481	0.0384615	NaN	0.48913	0.0923077	0.15	0.686275	0.342342	0.206989	0.688	0.306122	0.274194	0.507937	0.186047	0.296296	NaN	0.207407	0.0963855	0.0954357	0.607143	0.172414	0.1	0.328502	0.0879121	0.269036	0.34359	0.752542	0.0405405	0.877019	0.792049	0.29432	0.487903	0.610306
	-1.2	0.719231	NaN	0.72973	0.833052	0.705545	0.794872	0.87037	0.792627	0.83	0.754386	0.426829	0.189474	0.15	0.9	NaN	0.807407	0.0384615	NaN	0.597826	0.169231	0.3	0.901961	0.202703	0.427419	0.64	0.183673	0.322581	0.380952	0.232558	0.222222	0.0227273	0.2	0.0903614	0.0580913	0.678571	0.172414	0.1	0.391304	0.021978	0.238579	0.425641	0.905085	0.0810811	0.802484	0.720183	0.320138	0.495968	0.608696
	-1	0.715385	NaN	0.832432	0.853288	0.632887	0.717949	0.858025	0.792627	0.8	0.736842	0.414634	0.189474	0.125	0.95	0.0444444	0.874074	0.0384615	NaN	0.728261	0.261538	0.583333	0.823529	0.301802	0.712366	0.488	0.387755	0.274194	0.285714	0.226744	0.185185	0.0227273	0.22963	0.0722892	0.0622407	0.714286	0.0344828	0.05	0.342995	0.021978	0.152284	0.492308	0.924294	0.283784	0.831056	0.784404	0.521515	0.579301	0.652174
	-0.8	0.711538	0.535714	0.783784	0.814503	0.678776	0.773504	0.895062	0.778802	0.75	0.684211	0.292683	0.263158	0.175	0.75	0.288889	0.896296	0.0384615	NaN	0.73913	0.338462	0.65	0.686275	0.315315	0.852151	0.504	0.673469	0.241935	0.206349	0.319767	0.148148	0.0909091	0.192593	0.0542169	0.0497925	0.785714	0.137931	0.1	0.26087	0.0659341	0.228426	0.608547	0.952542	0.605405	0.877019	0.894495	0.7642	0.66129	0.637681
	-0.6	0.75	0.630952	0.810811	0.838111	0.669216	0.752137	0.796296	0.718894	0.79	0.877193	0.219512	0.336842	0.275	0.8	0.555556	0.851852	0.115385	0.315789	0.804348	0.353846	0.783333	0.588235	0.540541	0.973118	0.568	1	0.387097	0.269841	0.418605	0.0740741	0.0681818	0.4	0.180723	0.149378	0.928571	0.172414	0.25	0.323671	0.131868	0.497462	0.769231	0.931073	0.9	0.946584	1	0.97074	0.84543	0.619968
	-0.4	0.688462	0.809524	0.762162	0.922428	0.795411	0.777778	0.876543	0.751152	0.82	0.929825	0.146341	0.347368	0.45	0.8	0.822222	0.881481	0.384615	0.473684	0.782609	0.523077	0.85	0.588235	0.693694	0.956989	0.76	0.979592	0.725806	0.333333	0.616279	0.296296	0.636364	0.666667	0.536145	0.477178	0.964286	0.517241	0.7	0.570048	0.461538	0.822335	0.859829	0.986441	1	0.949068	0.995413	0.963855	0.958333	0.677939
	-0.2	0.915385	0.916667	0.918919	0.98145	0.881453	0.863248	0.969136	0.857143	0.91	1	0.890244	0.968421	0.825	0.8	0.911111	0.962963	0.769231	0.947368	0.923913	0.738462	0.966667	0.647059	0.792793	1	0.888	0.938776	1	0.507937	0.784884	0.740741	0.977273	0.940741	0.86747	0.817427	1	0.758621	1	0.7343	0.747253	0.959391	0.953846	1	0.962162	1	0.977064	0.934596	1	0.782609
	0	0.976923	1	1	1	1	0.931624	1	0.870968	1	1	1	1	1	1	1	0.911111	1	1	0.934783	0.830769	1	1	0.941441	0.97043	1	0.877551	0.983871	0.936508	1	1	1	0.896296	1	1	0.678571	1	0.95	0.879227	0.934066	1	0.982906	1	0.964865	0.961491	1	0.981067	0.987903	0.942029
	0.2	1	0.845238	0.816216	0.902192	0.908222	1	0.808642	0.654378	0.85	0.807018	0.95122	0.957895	0.9	0.75	0.911111	1	0.884615	0.947368	0.880435	0.892308	0.85	0.921569	0.891892	0.938172	0.976	0.897959	0.951613	1	0.901163	0.962963	0.431818	0.822222	0.951807	0.950207	0.321429	0.896552	0.75	0.951691	0.923077	0.893401	0.980342	NaN	0.924324	0.925466	0.845566	1	NaN	1
	0.4	0.784615	0.642857	0.454054	0.821248	0.600382	0.897436	0.722222	0.497696	0.76	0.552632	0.182927	0.252632	0.775	0.55	0.844444	1	0.692308	0.526316	0.978261	0.738462	0.65	0.666667	0.954955	0.741935	0.928	0.918367	0.709677	0.952381	0.860465	0.814815	0.0227273	0.807407	0.870482	0.842324	NaN	0.689655	0.6	1	0.824176	0.928934	1	NaN	0.745946	0.868323	0.688073	0.965577	NaN	0.993559
	0.6	0.726923	0.380952	0.113514	0.613828	0.263862	0.752137	0.549383	0.336406	0.51	0.236842	0.0487805	0.178947	0.475	0.15	0.577778	0.925926	0.5	0.210526	0.978261	0.630769	0.7	0.176471	0.887387	0.599462	0.92	0.938776	0.790323	0.492063	0.744186	0.777778	NaN	0.925926	0.783133	0.825726	NaN	0.586207	0.6	1	0.912088	0.918782	0.862393	NaN	0.410811	0.875776	0.496942	0.851979	NaN	0.800322
	0.8	0.676923	0.202381	NaN	0.445194	0.040153	0.581197	0.555556	0.391705	0.51	0.114035	0.0609756	0.189474	0.375	0.2	0.533333	0.644444	0.384615	0.315789	0.891304	0.830769	0.566667	0.0784314	1	0.336022	0.944	0.693878	0.725806	0.47619	0.860465	0.703704	0.0227273	1	0.771084	0.784232	NaN	0.62069	0.65	0.913043	0.989011	0.796954	0.715385	NaN	0.137838	0.803727	0.461774	0.796902	NaN	0.594203
	1	0.661538	0.166667	NaN	0.256324	NaN	0.423077	0.395062	0.276498	0.35	0.140351	0.0365854	0.126316	0.15	0.15	0.8	0.422222	0.192308	0.210526	1	0.876923	0.533333	0.0588235	0.824324	0.303763	0.864	0.469388	0.887097	0.412698	0.668605	0.518519	0.25	0.992593	0.768072	0.780083	0.0357143	0.655172	0.85	0.859903	1	0.527919	0.460684	NaN	0.0324324	0.659627	0.394495	0.790017	NaN	0.458937
	1.2	0.553846	0.178571	NaN	0.153457	NaN	0.534188	0.388889	0.235023	0.27	0.184211	NaN	NaN	0.1	NaN	0.822222	0.459259	0.192308	0.368421	0.923913	1	0.183333	0.137255	0.725225	0.137097	0.744	0.285714	0.709677	0.412698	0.465116	0.481481	0.568182	0.733333	0.599398	0.543568	0.0357143	0.62069	0.95	0.599034	0.692308	0.299492	0.365812	NaN	0.0621622	0.465839	0.275229	0.786575	NaN	NaN
	1.4	0.530769	0.190476	NaN	0.0354132	NaN	0.474359	NaN	NaN	NaN	NaN	NaN	NaN	0.125	NaN	0.644444	0.6	0.115385	0.157895	0.913043	0.553846	0.166667	0.215686	0.436937	0.139785	0.544	0.244898	0.5	0.380952	0.197674	0.444444	0.659091	0.459259	0.319277	0.340249	0.0357143	0.586207	0.75	0.463768	0.296703	0.248731	0.315385	NaN	0.105405	NaN	NaN	0.77969	NaN	NaN
	1.6	0.619231	0.166667	NaN	NaN	NaN	0.517094	NaN	NaN	NaN	NaN	NaN	NaN	0.075	NaN	0.111111	0.555556	0.115385	0.210526	0.630435	0.6	0.15	0.254902	0.504505	0.102151	0.592	0.265306	0.387097	0.507937	0.168605	0.333333	0.431818	0.148148	0.0542169	0.0995851	NaN	0.413793	0.45	0.323671	0.0879121	0.309645	0.270085	NaN	0.175676	NaN	NaN	0.786575	NaN	NaN
	1.8	0.515385	0.166667	NaN	NaN	NaN	0.324786	NaN	NaN	NaN	NaN	NaN	NaN	NaN	NaN	NaN	NaN	NaN	0.0526316	0.706522	0.538462	0.05	0.235294	0.369369	0.158602	0.616	0.102041	0.354839	0.666667	0.133721	0.148148	0.113636	0.118519	0.0542169	0.0912863	NaN	0.310345	0.3	0.342995	0.0769231	0.253807	0.261538	NaN	0.256757	NaN	NaN	0.826162	NaN	NaN
	2	0.446154	0.238095	NaN	NaN	NaN	0.346154	NaN	NaN	NaN	NaN	NaN	NaN	NaN	NaN	NaN	NaN	NaN	0.0526316	0.728261	0.461538	NaN	NaN	0.324324	0.25	0.64	0.102041	0.387097	0.619048	0.133721	0.037037	0.0227273	0.125926	0.0451807	0.0622407	NaN	0.103448	0.15	0.241546	0.0769231	0.172589	0.338462	NaN	0.251351	NaN	NaN	0.893287	NaN	NaN
	2.2	0.276923	0.238095	NaN	NaN	NaN	NaN	NaN	NaN	NaN	NaN	NaN	NaN	NaN	NaN	NaN	NaN	0.0384615	0.0526316	0.619565	NaN	NaN	NaN	0.220721	NaN	0.6	0.142857	0.290323	0.539683	0.162791	0.037037	0.0227273	0.162963	0.0451807	0.0788382	NaN	0.206897	0.25	0.135266	0.032967	0.187817	0.455556	NaN	0.121622	NaN	NaN	0.981067	NaN	NaN
	2.4	0.3	0.309524	NaN	NaN	NaN	NaN	NaN	NaN	NaN	NaN	NaN	NaN	NaN	NaN	NaN	NaN	0.0384615	0.0526316	NaN	NaN	NaN	NaN	0.337838	NaN	0.512	0.306122	0.306452	0.349206	0.145349	0.037037	0.0227273	0.155556	0.0361446	0.0954357	NaN	0.172414	0.2	0.164251	0.010989	0.345178	0.441026	NaN	NaN	NaN	NaN	NaN	NaN	NaN
	2.6	0.242308	0.25	NaN	NaN	NaN	NaN	NaN	NaN	NaN	NaN	NaN	NaN	NaN	NaN	NaN	NaN	NaN	0.0526316	NaN	NaN	NaN	NaN	0.594595	NaN	0.544	NaN	0.354839	0.301587	0.104651	0.0740741	0.0227273	0.162963	0.0391566	0.0829876	NaN	0.137931	0.2	0.227053	0.043956	0.593909	0.269231	NaN	NaN	NaN	NaN	NaN	NaN	NaN
Tones + Whisk (Aligned to cross-condition estimated BF, and normalized to control response)
	-2.6	NaN	NaN	0.583784	0.104553	0.208413	0.470085	0.524691	0.539171	0.45	0.236842	0.0121951	0.0736842	0.1	0.05	NaN	0.525926	NaN	NaN	0.304348	0.184615	0.2	0.176471	NaN	0.209677	NaN	NaN	NaN	NaN	NaN	NaN	NaN	NaN	NaN	NaN	NaN	NaN	NaN	NaN	NaN	NaN	NaN	0.430508	0.0891892	0.790062	0.330275	0.325301	0.504032	0.360709
	-2.4	NaN	NaN	0.578378	0.192243	0.32696	0.42735	0.592593	0.62212	0.41	0.201754	0.0121951	0.0736842	0.1	0.15	NaN	0.562963	NaN	NaN	0.315217	0.184615	0.366667	0.196078	0.418919	0.169355	NaN	0.0612245	NaN	NaN	0.47093	NaN	NaN	NaN	NaN	NaN	NaN	NaN	NaN	NaN	NaN	0.411168	0.333333	0.361582	0.0891892	0.803727	0.389908	0.301205	0.477151	0.342995
	-2.2	NaN	NaN	0.486486	0.197302	0.456979	0.371795	0.611111	0.580645	0.39	0.175439	0.0365854	0.0421053	0.1	0.4	NaN	0.459259	NaN	NaN	0.336957	0.107692	0.466667	0.196078	0.252252	0.172043	0.672	0.142857	0.532258	NaN	0.348837	NaN	NaN	0.266667	0.0903614	0.124481	NaN	NaN	NaN	0.246377	0.0989011	0.314721	0.279487	0.342373	0.0810811	0.706832	0.340979	0.311532	0.330645	0.483092
	-2	0.519231	NaN	0.502703	0.296796	0.470363	0.576923	0.679012	0.626728	0.28	0.22807	0.0853659	0.0210526	0.025	0.85	NaN	0.355556	0.0384615	NaN	0.380435	0.138462	0.35	0.117647	0.193694	0.139785	0.72	0.142857	0.322581	NaN	0.418605	0.333333	NaN	0.22963	0.0481928	0.0995851	NaN	NaN	0.05	0.227053	0.0549451	0.294416	0.259829	0.348023	0.0405405	0.722981	0.53211	0.29432	0.181452	0.603865
	-1.8	0.561538	NaN	0.562162	0.424958	0.403442	0.521368	0.82716	0.654378	0.43	0.350877	0.0731707	0.0315789	0.025	0.85	0.0222222	0.333333	0.0384615	NaN	0.423913	0.246154	0.183333	0.156863	0.18018	0.169355	0.728	0.163265	0.274194	NaN	0.389535	0.111111	NaN	0.207407	0.0391566	0.0746888	NaN	0.0344828	0.15	0.21256	0.032967	0.28934	0.245299	0.420339	NaN	0.721739	0.698777	0.239243	0.0967742	0.676329
	-1.6	0.607692	NaN	0.610811	0.623946	0.43021	0.504274	0.790123	0.751152	0.51	0.403509	0.097561	0.0421053	NaN	0.65	0.0222222	0.385185	0.115385	NaN	0.5	0.246154	0.0166667	0.137255	0.22973	0.13172	0.712	0.102041	0.225806	0.333333	0.389535	0.037037	NaN	0.2	0.0512048	0.0746888	0.0357143	0.0689655	0.15	0.21256	0.032967	0.192893	0.253846	0.445198	NaN	0.737888	0.807339	0.232358	0.111559	0.603865
	-1.4	0.580769	NaN	0.681081	0.730185	0.445507	0.358974	0.759259	0.75576	0.52	0.359649	0.109756	0.0315789	NaN	0.25	0.0222222	0.57037	0.0769231	NaN	0.586957	0.230769	0.05	0.117647	0.202703	0.206989	0.72	0.142857	0.241935	0.396825	0.284884	0.0740741	0.0227273	0.192593	0.0451807	0.06639	0.0714286	0.137931	0.5	0.236715	0.021978	0.177665	0.276068	0.474576	NaN	0.701863	0.720183	0.259897	0.178763	0.589372
	-1.2	0.576923	NaN	0.594595	0.689713	0.510516	0.440171	0.765432	0.820276	0.42	0.254386	0.146341	0.0315789	NaN	0.35	NaN	0.540741	0.0769231	NaN	0.695652	0.138462	0.15	0.0980392	0.400901	0.360215	0.72	0.163265	0.225806	0.428571	0.30814	0.111111	0.0227273	0.2	0.0572289	0.0871369	0.0714286	0.103448	0.4	0.26087	0.043956	0.248731	0.387179	0.616949	0.0567568	0.751553	0.737003	0.302926	0.330645	0.502415
	-1	0.546154	NaN	0.572973	0.664418	0.445507	0.606838	0.802469	0.718894	0.39	0.22807	0.134146	0.0631579	0.1	0.35	NaN	0.585185	NaN	NaN	0.576087	0.123077	0.233333	0.0980392	0.342342	0.623656	0.76	0.408163	0.322581	0.380952	0.372093	0.185185	0.0227273	0.155556	0.0451807	0.0912863	0.107143	0.0689655	0.45	0.36715	0.0879121	0.299492	0.474359	0.657627	0.340541	0.790062	0.798165	0.490534	0.474462	0.450886
	-0.8	0.538462	0.464286	0.47027	0.693086	0.462715	0.74359	0.703704	0.668203	0.39	0.289474	0.109756	0.0631579	0.1	0.4	0.0444444	0.474074	NaN	0.473684	0.51087	0.184615	0.25	0.176471	0.414414	0.844086	0.664	0.653061	0.387097	0.222222	0.389535	0.148148	NaN	0.162963	0.0662651	0.103734	0.0714286	0.0344828	0.15	0.425121	0.120879	0.243655	0.570085	0.664407	0.645946	0.776398	0.840979	0.698795	0.516129	0.328502
	-0.6	0.557692	0.547619	0.578378	0.72344	0.43021	0.858974	0.574074	0.539171	0.44	0.307018	0.0731707	0.0526316	0.15	0.25	0.111111	0.488889	NaN	0.473684	0.391304	0.2	0.283333	0.156863	0.337838	0.91129	0.68	0.938776	0.387097	0.15873	0.377907	0.185185	NaN	0.155556	0.0662651	0.0995851	0.107143	0.137931	0.4	0.439614	0.120879	0.28934	0.715385	0.60113	0.891892	0.752795	0.853211	0.898451	0.517473	0.360709
	-0.4	0.569231	0.702381	0.708108	0.804384	0.539197	1.02564	0.506173	0.562212	0.42	0.350877	0.0487805	0.0105263	0.075	0.35	0.111111	0.511111	0.0384615	0.842105	0.586957	0.323077	0.316667	0.156863	0.477477	0.94086	0.64	1.02041	0.5	0.142857	0.436047	0.111111	0.0681818	0.251852	0.159639	0.145228	0.0357143	0.172414	0.45	0.487923	0.197802	0.532995	0.812821	0.780791	0.943243	0.744099	0.880734	0.91222	0.625	0.484702
	-0.2	0.603846	0.809524	0.843243	0.812816	0.65392	1.00427	0.512346	0.557604	0.48	0.298246	0.0731707	0.136842	0.125	0.25	0.0888889	0.651852	0.0384615	1.47368	0.608696	0.415385	0.4	0.156863	0.684685	0.924731	0.76	1.02041	0.66129	0.206349	0.552326	0.111111	0.204545	0.422222	0.289157	0.224066	0.0357143	0.482759	0.5	0.570048	0.285714	0.812183	0.930769	0.989831	1.01892	0.791304	0.972477	0.943201	0.798387	0.724638
	0	0.569231	0.845238	0.87027	0.856661	0.768642	0.974359	0.54321	0.635945	0.84	0.245614	0.0853659	0.2	0.075	0.25	0.0444444	0.762963	0.0384615	1.73684	0.619565	0.446154	0.366667	0.137255	0.864865	0.930108	0.784	1.12245	0.854839	0.301587	0.593023	0.148148	0.227273	0.511111	0.373494	0.278008	NaN	0.448276	0.4	0.811594	0.417582	0.857868	0.92735	1.10169	1.05405	0.901863	1.04587	0.960413	0.947581	0.874396
	0.2	0.557692	0.714286	0.718919	0.738617	0.74761	0.74359	0.648148	0.511521	0.86	0.192982	0.0731707	0.242105	0.05	0.05	0.111111	0.725926	NaN	1.26316	0.467391	0.384615	0.316667	0.117647	0.864865	0.905914	0.736	1.10204	0.935484	0.365079	0.610465	0.222222	0.181818	0.577778	0.409639	0.3361	NaN	0.551724	0.45	0.763285	0.472527	0.93401	0.881197	NaN	0.959459	0.88323	0.804281	0.86747	NaN	0.797101
	0.4	0.626923	0.488095	0.524324	0.63575	0.49522	0.730769	0.691358	0.428571	0.79	0.157895	0.0121951	0.115789	0.025	0.05	0.155556	0.540741	NaN	0.578947	0.543478	0.323077	0.25	0.0392157	0.747748	0.69086	0.728	1.14286	1.12903	0.396825	0.488372	0.333333	0.0681818	0.459259	0.340361	0.319502	NaN	0.241379	0.4	0.797101	0.516484	0.908629	0.823077	NaN	0.689189	0.831056	0.486239	0.759036	NaN	0.603865
	0.6	0.696154	0.27381	0.291892	0.494098	0.237094	0.623932	0.709877	0.313364	0.44	0.105263	NaN	0.0736842	0.025	NaN	0.133333	0.414815	NaN	0.157895	0.456522	0.261538	0.216667	0.0980392	0.572072	0.491935	0.688	0.836735	1.03226	0.380952	0.569767	0.296296	0.0454545	0.451852	0.331325	0.315353	NaN	0.241379	0.3	0.710145	0.549451	1	0.691453	NaN	0.375676	0.684472	0.189602	0.719449	NaN	0.441224
	0.8	0.719231	0.107143	NaN	0.413153	0.040153	0.598291	0.691358	0.382488	0.46	0.0614035	NaN	0.0736842	0.05	NaN	0.0888889	0.318519	0.0384615	0.105263	0.478261	0.292308	0.2	0.0980392	0.558559	0.255376	0.688	0.55102	0.967742	0.412698	0.55814	0.259259	0.0454545	0.414815	0.316265	0.294606	NaN	0.137931	0.15	0.729469	0.549451	0.761421	0.561538	NaN	0.137838	0.568944	0.117737	0.790017	NaN	0.285024
	1	0.692308	0.047619	NaN	0.25801	NaN	0.465812	0.728395	0.396313	0.43	0.0614035	NaN	0.126316	0.05	NaN	0.0666667	0.222222	0.0384615	0.0526316	0.336957	0.338462	0.166667	0.117647	0.463964	0.185484	0.696	0.306122	0.758065	0.396825	0.517442	0.481481	0.0454545	0.414815	0.274096	0.240664	NaN	0.172414	0.1	0.608696	0.494505	0.517766	0.376923	NaN	0.0405405	0.406211	0.0825688	0.872633	NaN	0.0966184
	1.2	0.65	0.0238095	NaN	0.13828	NaN	0.448718	0.62963	0.331797	0.18	0.131579	NaN	NaN	0.05	NaN	0.0888889	0.148148	0.0384615	0.105263	0.369565	0.369231	0.1	0.0784314	0.418919	0.153226	0.664	0.183673	0.677419	0.380952	0.383721	0.444444	0.0909091	0.274074	0.171687	0.170124	NaN	0.137931	0.05	0.478261	0.318681	0.279188	0.282051	NaN	0.0297297	0.223602	0.0688073	0.790017	NaN	NaN
	1.4	0.688462	0.0357143	NaN	0.0303541	NaN	0.525641	NaN	NaN	NaN	NaN	NaN	NaN	0.025	NaN	0.0666667	0.125926	NaN	0.105263	0.358696	0.338462	0.05	0.0392157	0.432432	0.11828	0.696	0.22449	0.596774	0.333333	0.366279	0.407407	0.113636	0.17037	0.0512048	0.107884	NaN	0.137931	0.1	0.36715	0.175824	0.324873	0.269231	NaN	0.072973	NaN	NaN	0.650602	NaN	NaN
	1.6	0.719231	0.0595238	NaN	NaN	NaN	0.525641	NaN	NaN	NaN	NaN	NaN	NaN	NaN	NaN	0.0222222	0.133333	0.0384615	0.157895	0.391304	0.246154	0.0333333	0.0196078	0.373874	0.134409	0.648	0.204082	0.5	0.380952	0.337209	0.0740741	0.0909091	0.0962963	0.0451807	0.107884	NaN	0.344828	0.25	0.256039	0.10989	0.314721	0.270085	NaN	0.159459	NaN	NaN	0.504303	NaN	NaN
	1.8	0.719231	0.0833333	NaN	NaN	NaN	0.551282	NaN	NaN	NaN	NaN	NaN	NaN	NaN	NaN	NaN	NaN	0.0384615	0.0526316	0.380435	0.246154	0.05	NaN	0.31982	0.139785	0.752	0.163265	0.403226	0.333333	0.383721	0.037037	0.0454545	0.133333	0.060241	0.124481	NaN	0.344828	0.4	0.169082	0.0879121	0.319797	0.294872	NaN	0.278378	NaN	NaN	0.55938	NaN	NaN
	2	0.492308	0.0714286	NaN	NaN	NaN	0.5	NaN	NaN	NaN	NaN	NaN	NaN	NaN	NaN	NaN	NaN	0.0384615	0.0526316	0.380435	0.184615	NaN	NaN	0.175676	0.185484	0.712	0.142857	0.387097	0.269841	0.244186	NaN	NaN	0.111111	0.0662651	0.112033	NaN	0.344828	0.3	0.183575	0.0769231	0.152284	0.319658	NaN	0.3	NaN	NaN	0.733219	NaN	NaN
	2.2	0.273077	0.0595238	NaN	NaN	NaN	NaN	NaN	NaN	NaN	NaN	NaN	NaN	NaN	NaN	NaN	NaN	NaN	NaN	0.423913	NaN	NaN	NaN	0.306306	NaN	0.768	0.102041	0.209677	0.222222	0.296512	0.037037	NaN	0.140741	0.0481928	0.124481	NaN	0.103448	0.15	0.135266	0.043956	0.172589	0.367521	NaN	0.202703	NaN	NaN	0.95525	NaN	NaN
	2.4	0.157692	0.0595238	NaN	NaN	NaN	NaN	NaN	NaN	NaN	NaN	NaN	NaN	NaN	NaN	NaN	NaN	NaN	0.105263	NaN	NaN	NaN	NaN	0.342342	NaN	0.688	0.0612245	0.387097	0.222222	0.25	0.037037	NaN	0.162963	0.0301205	0.136929	NaN	0.172414	NaN	0.193237	0.0549451	0.13198	0.397436	NaN	NaN	NaN	NaN	NaN	NaN	NaN
	2.6	0.226923	0.0595238	NaN	NaN	NaN	NaN	NaN	NaN	NaN	NaN	NaN	NaN	NaN	NaN	NaN	NaN	NaN	0.105263	NaN	NaN	NaN	NaN	0.283784	NaN	0.72	NaN	0.274194	0.285714	0.19186	0.037037	NaN	0.148148	0.0240964	0.124481	NaN	0.137931	NaN	0.144928	0.032967	0.0913706	0.410256	NaN	NaN	NaN	NaN	NaN	NaN	NaN
MGBd
Tones Alone (Aligned to cross-condition estimated BF, and normalized to control response)	Distance from BF (Octaves)
	-2.6	NaN	NaN	0.194175	NaN	0.401408	NaN	NaN	0.121212	NaN	0.0338983	0.21547	0.043771	0.155763	0.227891	0.0653595	0.233083	NaN	NaN	0.295688	NaN	0.131527	NaN	0.0755814	0.140277	NaN	NaN	NaN	NaN	0.615137	0.170455	0.316239
	-2.4	NaN	NaN	0.194175	NaN	0.316901	NaN	NaN	0.181818	NaN	0.0338983	0.21547	0.047138	0.205607	0.357143	0.0392157	0.293233	NaN	NaN	0.344969	NaN	0.18308	0.0316456	0.0794574	0.172185	NaN	NaN	NaN	0.0270758	0.615137	0.143182	0.270655
	-2.2	0.0337079	0.046875	0.165049	NaN	0.267606	NaN	NaN	0.272727	NaN	0.0169492	0.220994	0.03367	0.470405	0.530612	0.0653595	0.360902	0.439655	NaN	0.412731	NaN	0.228024	0.113924	0.104651	0.22938	NaN	NaN	0.0647249	0.308664	0.657005	0.165909	0.273504
	-2	0.0674157	0.078125	0.15534	0.0142857	0.288732	NaN	NaN	0.30303	0.0144928	0.0169492	0.348066	0.026936	0.797508	0.530612	0.0718954	0.466165	0.405172	NaN	0.377823	NaN	0.299405	0.187764	0.127907	0.303432	NaN	0.136054	0.135922	0.427798	0.824477	0.190909	0.230769
	-1.8	0.123596	0.101562	0.116505	0.0142857	0.450704	NaN	NaN	0.424242	0.0144928	0.0508475	0.558011	0.040404	0.968847	0.421769	0.0784314	0.503759	0.387931	NaN	0.303901	NaN	0.376735	0.280591	0.186047	0.35581	0.169271	0.380952	0.18123	0.409747	0.942029	0.170455	0.205128
	-1.6	0.168539	0.140625	0.223301	NaN	0.478873	NaN	NaN	0.575758	0.0289855	0.237288	0.79558	0.0572391	0.713396	0.258503	0.111111	0.428571	0.318966	NaN	0.37577	NaN	0.451421	0.443038	0.199612	0.372065	0.197917	0.553288	0.193096	0.49278	0.911433	0.154545	0.282051
	-1.4	0.202247	0.234375	0.320388	0.0142857	0.443662	0.346154	NaN	0.757576	0.0144928	0.542373	0.883978	0.111111	0.383178	0.238095	0.352941	0.413534	0.405172	0.238332	0.574949	NaN	0.506279	0.622363	0.237403	0.426249	0.273438	0.597506	0.245955	0.615523	0.763285	0.197727	0.384615
	-1.2	0.269663	0.296875	0.291262	0.0285714	0.535211	0.326923	NaN	0.666667	0.0289855	0.830508	0.917127	0.242424	0.205607	0.316327	0.614379	0.503759	0.405172	0.434955	0.806982	NaN	0.586913	0.778481	0.430233	0.59422	0.416667	0.605442	0.320388	0.693141	0.806763	0.3	0.468661
	-1	0.325843	0.3125	0.262136	0.0571429	0.683099	0.423077	NaN	0.606061	0.0144928	0.983051	0.834254	0.474747	0.29595	0.452381	0.830065	0.796992	0.413793	0.556107	0.874743	NaN	0.609385	0.875527	0.574612	0.750151	0.635417	0.631519	0.355987	0.622744	0.914654	0.465909	0.606838
	-0.8	0.47191	0.34375	0.38835	0.0428571	0.950704	0.615385	0.217391	0.424242	0.0144928	0.983051	0.790055	0.713805	0.417445	0.602041	0.921569	0.947368	0.318966	0.624628	0.800821	0.290135	0.565102	0.940928	0.636628	0.825406	0.803819	0.761905	0.298813	0.579422	1	0.661364	0.782051
	-0.6	0.41573	0.3125	0.456311	0.0714286	0.908451	1	0.217391	0.606061	0.15942	0.932203	0.729282	0.882155	0.579439	0.772109	0.901961	1	0.25	0.703078	0.73306	0.461315	0.549901	0.943038	0.590116	0.834437	0.924479	0.880952	0.288026	0.66065	0.959742	0.743182	0.91453
	-0.4	0.573034	0.484375	0.669903	0.257143	1	0.961538	0.304348	0.515152	0.507246	0.932203	0.823204	0.915825	0.775701	0.935374	0.973856	0.864662	0.456897	0.888779	0.722793	0.630561	0.714475	0.962025	0.734496	0.902468	0.963542	0.985261	0.504854	0.796029	0.954911	0.797727	0.913105
	-0.2	0.685393	0.640625	0.815534	0.785714	0.84507	0.855769	0.826087	0.515152	0.710145	0.898305	0.928177	0.959596	0.959502	0.996599	0.875817	0.819549	0.612069	0.968222	0.862423	0.798839	0.933906	0.955696	0.909884	0.962673	1	1	0.754045	0.936823	0.942029	0.870455	0.888889
	0	1	0.929688	1	1	0.901408	0.875	1	0.515152	1	1	0.994475	0.956229	1	1	1	0.864662	0.896552	1	0.98152	0.966151	1	0.932489	1	1	0.940104	0.94898	0.915858	0.976534	0.964573	1	1
	0.2	0.865169	1	0.970874	0.971429	0.84507	0.903846	0.782609	0.424242	0.855072	0.830508	1	1	0.919003	0.931973	0.954248	0.887218	0.965517	0.95432	1	1	0.870456	0.845992	0.94186	0.944612	0.854167	0.840136	0.883495	0.931408	0.922705	0.920455	0.988604
	0.4	0.730337	0.953125	0.84466	0.6	0.908451	0.913462	0.26087	0.727273	0.724638	0.610169	0.872928	0.962963	0.766355	0.846939	0.941176	0.834586	1	0.90864	0.862423	0.960348	0.7039	0.892405	0.887597	0.875978	0.8125	0.706349	0.846818	0.925993	0.89694	0.731818	0.978632
	0.6	0.505618	0.789062	0.699029	0.457143	0.971831	0.634615	0.0869565	0.545455	0.304348	0.237288	0.58011	0.86532	0.619938	0.738095	0.75817	0.804511	0.948276	0.906653	0.613963	0.874275	0.640449	0.938819	0.825581	0.779651	0.836806	0.568027	0.851133	1	0.84058	0.463636	0.854701
	0.8	0.41573	0.59375	0.563107	0.5	0.978873	0.692308	NaN	0.575758	0.101449	0.0847458	0.226519	0.693603	0.510903	0.731293	0.464052	0.902256	0.965517	0.90566	0.443532	0.873308	0.680106	1	0.813953	0.724262	0.805556	0.561224	0.907228	0.990975	0.729469	0.336364	0.794872
	1	0.438202	0.546875	0.349515	0.642857	0.971831	0.596154	NaN	0.575758	0.057971	0.0169492	0.0110497	0.478114	0.35514	0.554422	0.215686	0.75188	0.974138	0.942403	0.433265	0.884913	0.627231	0.900844	0.74031	0.723058	0.71875	0.602041	0.967638	0.826715	0.582931	0.281818	0.722222
	1.2	0.393258	0.585938	0.213592	0.728571	0.816901	0.509615	NaN	1	0.0434783	0.0338983	0.0220994	0.299663	0.239875	0.357143	0.0392157	0.511278	0.784483	0.88282	0.601643	0.838491	0.543291	0.812236	0.65407	0.729681	0.690972	0.598639	1	0.698556	0.454106	0.259091	0.547009
	1.4	0.438202	0.59375	0.0679612	0.642857	0.676056	0.442308	NaN	NaN	0.0434783	0.0508475	0.0331492	0.127946	0.143302	0.0884354	0.0653595	0.293233	0.525862	0.816286	0.603696	0.77176	0.403833	0.848101	0.507752	0.71463	0.65625	0.468254	0.971953	0.904332	0.409018	0.231818	0.42735
	1.6	0.280899	0.460938	0.0291262	0.385714	0.549296	0.557692	0.0434783	NaN	0.0434783	NaN	NaN	0.0572391	0.133956	0.0544218	0.0457516	0.285714	0.362069	0.763654	0.338809	0.658607	0.368143	0.841772	0.442829	0.666466	0.5625	0.368481	0.89644	0.954874	0.354267	0.156818	0.301994
	1.8	0.235955	0.304688	NaN	0.214286	0.5	0.538462	0.0434783	NaN	0.057971	NaN	NaN	0.037037	0.127726	0.0714286	NaN	0.285714	0.405172	0.786495	NaN	0.529981	0.448116	0.886076	0.421512	0.592414	0.401042	0.408163	0.79288	0.83935	0.299517	0.122727	0.307692
	2	0.123596	0.179688	NaN	0.0714286	0.492958	0.5	0.0869565	NaN	0.057971	NaN	NaN	0.0505051	0.0934579	0.0816327	NaN	0.203008	0.293103	0.795432	NaN	0.452611	0.644415	0.765823	0.421512	0.496689	0.375	0.447846	0.699029	0.51083	0.289855	0.104545	0.307692
	2.2	0.101124	0.109375	NaN	0.0571429	0.492958	0.298077	0.0869565	NaN	NaN	NaN	NaN	NaN	NaN	NaN	NaN	NaN	0.206897	0.825223	NaN	0.441006	NaN	0.635021	NaN	NaN	0.376736	0.489796	0.635383	0.415162	NaN	0.0886364	0.25641
	2.4	0.0337079	0.03125	NaN	0.0285714	0.528169	0.259615	0.0869565	NaN	NaN	NaN	NaN	NaN	NaN	NaN	NaN	NaN	0.103448	0.73287	NaN	0.478723	NaN	0.518987	NaN	NaN	0.375	0.495465	0.590076	0.427798	NaN	0.0681818	NaN
	2.6	0.0449438	0.0390625	NaN	0.0285714	NaN	0.259615	0.0434783	NaN	NaN	NaN	NaN	NaN	NaN	NaN	NaN	NaN	0.155172	0.626614	NaN	0.452611	NaN	0.474684	NaN	NaN	0.286458	0.538549	0.504854	0.487365	NaN	NaN	NaN
Tones + Whisk (Aligned to cross-condition estimated BF, and normalized to control response)
	-2.6	NaN	NaN	0.252427	NaN	0.401408	NaN	NaN	0.969697	0.0144928	NaN	0.254144	0.026936	0.146417	0.231293	0.0392157	0.18797	NaN	NaN	0.37577	NaN	0.241243	NaN	0.151163	0.266105	NaN	NaN	NaN	NaN	0.566828	0.136364	0.346154
	-2.4	NaN	NaN	0.300971	NaN	0.394366	NaN	NaN	1.09091	NaN	NaN	0.237569	0.030303	0.224299	0.411565	0.0261438	0.203008	NaN	NaN	0.394251	NaN	0.271646	0.0949367	0.143411	0.269115	NaN	NaN	NaN	0.135379	0.545894	0.115909	0.289174
	-2.2	0.0674157	0.117188	0.378641	0.3	0.352113	NaN	NaN	1.06061	NaN	NaN	0.226519	0.0505051	0.485981	0.602041	0.0326797	0.278195	0.362069	NaN	0.406571	NaN	0.285525	0.0822785	0.194767	0.314269	NaN	NaN	0.453074	0.34657	0.545894	0.118182	0.262108
	-2	0.0786517	0.109375	0.223301	0.357143	0.394366	NaN	NaN	1.30303	NaN	NaN	0.21547	0.0538721	0.781931	0.585034	0.0849673	0.233083	0.301724	NaN	0.373717	NaN	0.274289	0.154008	0.253876	0.325707	NaN	0.306122	0.514563	0.402527	0.52657	0.161364	0.337607
	-1.8	0.101124	0.109375	0.165049	0.357143	0.380282	NaN	NaN	1.12121	NaN	0.0169492	0.331492	0.0572391	0.875389	0.428571	0.0588235	0.210526	0.284483	NaN	0.322382	NaN	0.251818	0.322785	0.276163	0.296207	0.260417	0.513605	0.535059	0.353791	0.555556	0.334091	0.299145
	-1.6	0.101124	0.101562	0.135922	0.342857	0.5	NaN	NaN	1.42424	NaN	0.0508475	0.436464	0.040404	0.641745	0.238095	0.0718954	0.165414	0.241379	NaN	0.431211	NaN	0.242564	0.487342	0.215116	0.247441	0.257812	0.55102	0.514563	0.34657	0.552335	0.365909	0.337607
	-1.4	0.202247	0.132812	0.184466	0.3	0.485915	0.605769	NaN	1.15152	NaN	0.0677966	0.436464	0.0538721	0.333333	0.156463	0.0849673	0.172932	0.25	0.41708	0.50308	NaN	0.276933	0.601266	0.168605	0.290187	0.324653	0.484127	0.527508	0.364621	0.549114	0.375	0.290598
	-1.2	0.258427	0.140625	0.213592	0.242857	0.394366	0.519231	NaN	1.27273	NaN	0.0677966	0.359116	0.127946	0.193146	0.197279	0.156863	0.255639	0.181034	0.455809	0.523614	NaN	0.362855	0.607595	0.188953	0.487658	0.46441	0.581633	0.499461	0.341155	0.478261	0.297727	0.388889
	-1	0.280899	0.203125	0.174757	0.257143	0.443662	0.5	NaN	1.21212	NaN	0.0508475	0.309392	0.239057	0.211838	0.27551	0.196078	0.390977	0.224138	0.520357	0.408624	NaN	0.459352	0.605485	0.257752	0.692354	0.627604	0.708617	0.495146	0.34296	0.452496	0.431818	0.568376
	-0.8	0.235955	0.203125	0.194175	0.228571	0.535211	0.644231	NaN	1.33333	NaN	0.0508475	0.342541	0.272727	0.29595	0.340136	0.196078	0.571429	0.206897	0.573982	0.365503	0.435203	0.501652	0.632911	0.27907	0.794702	0.735243	0.772109	0.482201	0.418773	0.463768	0.647727	0.713675
	-0.6	0.224719	0.265625	0.194175	0.428571	0.774648	0.701923	0.130435	1.63636	0.0724638	0.0508475	0.381215	0.262626	0.395639	0.363946	0.163399	0.601504	0.310345	0.616683	0.301848	0.461315	0.481824	0.696203	0.275194	0.741722	0.742188	0.72449	0.573894	0.50361	0.504026	0.704545	0.769231
	-0.4	0.325843	0.4375	0.262136	0.728571	0.71831	0.971154	0.478261	1.81818	0.26087	0.101695	0.425414	0.279461	0.560748	0.435374	0.189542	0.654135	0.362069	0.653426	0.332649	0.589942	0.45076	0.793249	0.291667	0.71162	0.679688	0.778912	0.734628	0.584838	0.520129	0.681818	0.716524
	-0.2	0.41573	0.601562	0.223301	1	0.78169	0.980769	0.73913	2	0.478261	0.101695	0.502762	0.316498	0.716511	0.520408	0.163399	0.654135	0.551724	0.706058	0.35729	0.775629	0.446134	0.848101	0.325581	0.798314	0.662326	0.87415	0.822006	0.606498	0.647343	0.604545	0.745014
	0	0.539326	0.757812	0.271845	1.07143	0.830986	1.15385	0.782609	1.9697	0.782609	0.101695	0.535912	0.417508	0.735202	0.520408	0.183007	0.691729	0.698276	0.699106	0.414784	0.861702	0.432254	0.881857	0.349806	0.857315	0.763021	0.985261	0.831715	0.610108	0.687601	0.634091	0.786325
	0.2	0.52809	0.765625	0.291262	1.01429	0.894366	0.932692	0.478261	1.39394	0.782609	0.0508475	0.464088	0.468013	0.682243	0.482993	0.104575	0.654135	0.810345	0.668322	0.379877	0.818182	0.416391	0.864979	0.337209	0.857917	0.835938	0.931973	0.759439	0.532491	0.661836	0.613636	0.759259
	0.4	0.617978	0.6875	0.31068	0.9	0.809859	0.692308	0.217391	1.27273	0.57971	0.0338983	0.320442	0.498316	0.548287	0.384354	0.196078	0.571429	0.732759	0.66435	0.36961	0.745648	0.438863	0.860759	0.36531	0.799518	0.867188	0.826531	0.731392	0.433213	0.552335	0.529545	0.688034
	0.6	0.561798	0.703125	0.291262	0.885714	0.633803	0.490385	0.0434783	1.06061	0.217391	0.0169492	0.160221	0.430976	0.433022	0.346939	0.163399	0.541353	0.62931	0.660377	0.326489	0.711799	0.523463	0.827004	0.406977	0.793498	0.809896	0.670068	0.702265	0.388087	0.550725	0.409091	0.719373
	0.8	0.539326	0.679688	0.252427	0.885714	0.56338	0.346154	NaN	1.27273	0.0289855	NaN	0.0828729	0.289562	0.258567	0.227891	0.183007	0.593985	0.491379	0.685204	0.289528	0.70793	0.578982	0.78481	0.395349	0.724262	0.767361	0.544218	0.681769	0.433213	0.42029	0.311364	0.804843
	1	0.370787	0.601562	0.281553	0.914286	0.471831	0.451923	0.0434783	1	0.0289855	NaN	0.0497238	0.185185	0.165109	0.14966	0.0522876	0.548872	0.431034	0.680238	0.26078	0.617988	0.508923	0.725738	0.319767	0.646598	0.752604	0.479592	0.640777	0.5	0.276973	0.247727	0.84188
	1.2	0.303371	0.445312	0.223301	0.842857	0.457746	0.528846	0.0434783	0.545455	0.0434783	NaN	0.0607735	0.0909091	0.11215	0.0680272	0.0326797	0.390977	0.353448	0.654419	0.310062	0.497099	0.350958	0.696203	0.22093	0.529199	0.704861	0.445578	0.629989	0.518051	0.115942	0.313636	0.707977
	1.4	0.247191	0.3125	0.174757	0.8	0.394366	0.634615	0.0869565	NaN	0.057971	NaN	0.0331492	0.0505051	0.0965732	0.0306122	0.0392157	0.157895	0.362069	0.583913	0.36345	0.368472	0.228685	0.607595	0.186047	0.474413	0.648438	0.477324	0.634304	0.476534	0.173913	0.302273	0.538462
	1.6	0.258427	0.34375	0.0873786	0.714286	0.450704	0.451923	0.0434783	NaN	0.057971	NaN	NaN	0.026936	0.0654206	0.0306122	0.0392157	0.112782	0.362069	0.527309	0.400411	0.301741	0.250496	0.485232	0.224806	0.423239	0.548611	0.496599	0.666667	0.449458	0.304348	0.334091	0.366097
	1.8	0.325843	0.273438	NaN	0.557143	0.535211	0.230769	0.0869565	NaN	0.057971	NaN	NaN	0.010101	0.0654206	0.0340136	NaN	0.150376	0.37069	0.476663	NaN	0.245648	0.350958	0.341772	0.261628	0.417219	0.490451	0.459184	0.686084	0.368231	0.434783	0.297727	0.309117
	2	0.247191	0.171875	NaN	0.328571	0.669014	0.0673077	0.0434783	NaN	0.057971	NaN	NaN	NaN	0.0747664	0.0204082	NaN	0.180451	0.301724	0.447865	NaN	0.205996	0.465962	0.253165	0.261628	0.442505	0.440104	0.482993	0.650485	0.250903	0.507246	0.336364	0.273504
	2.2	0.157303	0.117188	NaN	0.314286	0.619718	0.115385	0.0434783	NaN	0.0434783	NaN	NaN	NaN	NaN	NaN	NaN	NaN	0.284483	0.427011	NaN	0.224371	NaN	0.21308	NaN	NaN	0.40191	0.517007	0.591154	0.128159	NaN	0.279545	0.235043
	2.4	0.011236	0.0703125	NaN	0.357143	0.380282	0.201923	NaN	NaN	NaN	NaN	NaN	NaN	NaN	NaN	NaN	NaN	0.353448	0.405164	NaN	0.229207	NaN	0.291139	NaN	NaN	0.346354	0.580499	0.566343	0.151625	NaN	0.136364	NaN
	2.6	0.011236	0.109375	NaN	0.342857	NaN	0.288462	NaN	NaN	NaN	NaN	NaN	NaN	NaN	NaN	NaN	NaN	0.318966	0.329692	NaN	0.232108	NaN	0.474684	NaN	NaN	0.302951	0.563492	0.598706	0.297834	NaN	NaN	NaN
[truncated: 97 more columns]

## Sheet: Fig2g
MGBv	Tones Alone	Tones + Whisk		MGBd	Tones Alone	Tones + Whisk
	0.461538	0.519231			0.0337079	0.0674157
	0.626923	0.561538			0.0674157	0.0786517
	0.780769	0.607692			0.123596	0.101124
	0.8	0.580769			0.168539	0.101124
	0.719231	0.576923			0.202247	0.202247
	0.715385	0.546154			0.269663	0.258427
	0.711538	0.538462			0.325843	0.280899
	0.75	0.557692			0.47191	0.235955
	0.688462	0.569231			0.41573	0.224719
	0.915385	0.603846			0.573034	0.325843
	0.976923	0.569231			0.685393	0.41573
	1	0.557692			1	0.539326
	0.784615	0.626923			0.865169	0.52809
	0.726923	0.696154			0.730337	0.617978
	0.676923	0.719231			0.505618	0.561798
	0.661538	0.692308			0.41573	0.539326
	0.553846	0.65			0.438202	0.370787
	0.530769	0.688462			0.393258	0.303371
	0.619231	0.719231			0.438202	0.247191
	0.515385	0.719231			0.280899	0.258427
	0.446154	0.492308			0.235955	0.325843
	0.276923	0.273077			0.123596	0.247191
	0.3	0.157692			0.101124	0.157303
	0.242308	0.226923			0.0337079	0.011236
	0.535714	0.464286			0.0449438	0.011236
	0.630952	0.547619			0.046875	0.117188
	0.809524	0.702381			0.078125	0.109375
	0.916667	0.809524			0.101562	0.109375
	1	0.845238			0.140625	0.101562
	0.845238	0.714286			0.234375	0.132812
	0.642857	0.488095			0.296875	0.140625
	0.380952	0.27381			0.3125	0.203125
	0.202381	0.107143			0.34375	0.203125
	0.166667	0.047619			0.3125	0.265625
	0.178571	0.0238095			0.484375	0.4375
	0.190476	0.0357143			0.640625	0.601562
	0.166667	0.0595238			0.929688	0.757812
	0.166667	0.0833333			1	0.765625
	0.238095	0.0714286			0.953125	0.6875
	0.238095	0.0595238			0.789062	0.703125
	0.309524	0.0595238			0.59375	0.679688
	0.25	0.0595238			0.546875	0.601562
	0.486486	0.745946			0.585938	0.445312
	0.627027	0.87027			0.59375	0.3125
	0.659459	0.859459			0.460938	0.34375
	0.621622	0.859459			0.304688	0.273438
	0.518919	0.783784			0.179688	0.171875
	0.486486	0.675676			0.109375	0.117188
	0.47027	0.632432			0.03125	0.0703125
	0.389189	0.583784			0.0390625	0.109375
	0.32973	0.681081			0.0582524	0.116505
	0.448649	0.583784			0.0582524	0.15534
	0.648649	0.578378			0.145631	0.15534
	0.810811	0.486486			0.184466	0.135922
	0.724324	0.502703			0.194175	0.252427
	0.697297	0.562162			0.194175	0.300971
	0.616216	0.610811			0.165049	0.378641
	0.735135	0.681081			0.15534	0.223301
	0.72973	0.594595			0.116505	0.165049
	0.832432	0.572973			0.223301	0.135922
	0.783784	0.47027			0.320388	0.184466
	0.810811	0.578378			0.291262	0.213592
	0.762162	0.708108			0.262136	0.174757
	0.918919	0.843243			0.38835	0.194175
	1	0.87027			0.456311	0.194175
	0.816216	0.718919			0.669903	0.262136
	0.454054	0.524324			0.815534	0.223301
	0.113514	0.291892			1	0.271845
	0.0455312	0.0657673			0.970874	0.291262
	0.0775717	0.0539629			0.84466	0.31068
	0.0876897	0.0573356			0.699029	0.291262
	0.106239	0.0607083			0.563107	0.252427
	0.0623946	0.0978078			0.349515	0.281553
	0.0758853	0.104553			0.213592	0.223301
	0.160202	0.192243			0.0679612	0.174757
	0.204047	0.197302			0.0291262	0.0873786
	0.330523	0.296796			0.0142857	0.357143
	0.504216	0.424958			0.0142857	0.357143
	0.716695	0.623946			0.0142857	0.3
	0.839798	0.730185			0.0285714	0.242857
	0.833052	0.689713			0.0571429	0.257143
	0.853288	0.664418			0.0428571	0.228571
	0.814503	0.693086			0.0714286	0.428571
	0.838111	0.72344			0.257143	0.728571
	0.922428	0.804384			0.785714	1
	0.98145	0.812816			1	1.07143
	1	0.856661			0.971429	1.01429
	0.902192	0.738617			0.6	0.9
	0.821248	0.63575			0.457143	0.885714
	0.613828	0.494098			0.5	0.885714
	0.445194	0.413153			0.642857	0.914286
	0.256324	0.25801			0.728571	0.842857
	0.153457	0.13828			0.642857	0.8
	0.0354132	0.0303541			0.385714	0.714286
	0.0630975	0.0917782			0.214286	0.557143
	0.0363289	0.0783939			0.0714286	0.328571
	0.0286807	0.0783939			0.0571429	0.314286
	0.0439771	0.0726577			0.0285714	0.357143
	0.0592734	0.10325			0.0285714	0.342857
	0.08413	0.0879541			0.401408	0.401408
	0.128107	0.151052			0.316901	0.394366
	0.137667	0.122371			0.267606	0.352113
	0.210325	0.208413			0.288732	0.394366
	0.338432	0.32696			0.450704	0.380282
	0.520076	0.456979			0.478873	0.5
	0.634799	0.470363			0.443662	0.485915
	0.613767	0.403442			0.535211	0.394366
	0.6826	0.43021			0.683099	0.443662
	0.636711	0.445507			0.950704	0.535211
	0.705545	0.510516			0.908451	0.774648
	0.632887	0.445507			1	0.71831
	0.678776	0.462715			0.84507	0.78169
	0.669216	0.43021			0.901408	0.830986
	0.795411	0.539197			0.84507	0.894366
	0.881453	0.65392			0.908451	0.809859
	1	0.768642			0.971831	0.633803
	0.908222	0.74761			0.978873	0.56338
	0.600382	0.49522			0.971831	0.471831
	0.263862	0.237094			0.816901	0.457746
	0.040153	0.040153			0.676056	0.394366
	0.358974	0.487179			0.549296	0.450704
	0.41453	0.517094			0.5	0.535211
	0.393162	0.470085			0.492958	0.669014
	0.282051	0.42735			0.492958	0.619718
	0.444444	0.371795			0.528169	0.380282
	0.457265	0.576923			0.346154	0.605769
	0.470085	0.521368			0.326923	0.519231
	0.525641	0.504274			0.423077	0.5
	0.645299	0.358974			0.615385	0.644231
	0.794872	0.440171			1	0.701923
	0.717949	0.606838			0.961538	0.971154
	0.773504	0.74359			0.855769	0.980769
	0.752137	0.858974			0.875	1.15385
	0.777778	1.02564			0.903846	0.932692
	0.863248	1.00427			0.913462	0.692308
	0.931624	0.974359			0.634615	0.490385
	1	0.74359			0.692308	0.346154
	0.897436	0.730769			0.596154	0.451923
	0.752137	0.623932			0.509615	0.528846
	0.581197	0.598291			0.442308	0.634615
	0.423077	0.465812			0.557692	0.451923
	0.534188	0.448718			0.538462	0.230769
	0.474359	0.525641			0.5	0.0673077
	0.517094	0.525641			0.298077	0.115385
	0.324786	0.551282			0.259615	0.201923
	0.346154	0.5			0.259615	0.288462
	0.5	0.425926			0.217391	0.130435
	0.419753	0.487654			0.304348	0.478261
	0.308642	0.506173			0.826087	0.73913
	0.148148	0.469136			1	0.782609
	0.296296	0.45679			0.782609	0.478261
	0.259259	0.530864			0.26087	0.217391
	0.259259	0.524691			0.0869565	0.0434783
	0.37037	0.592593			0.0434783	0.0434783
	0.62963	0.611111			0.0434783	0.0869565
	0.888889	0.679012			0.0869565	0.0434783
	0.882716	0.82716			0.0869565	0.0434783
	0.901235	0.790123			0.0909091	1.36364
	0.814815	0.759259			0.333333	1.12121
	0.87037	0.765432			0.363636	0.969697
	0.858025	0.802469			0.151515	0.969697
	0.895062	0.703704			0.181818	1.06061
	0.796296	0.574074			0.181818	1.12121
	0.876543	0.506173			0.121212	0.969697
	0.969136	0.512346			0.181818	1.09091
	1	0.54321			0.272727	1.06061
	0.808642	0.648148			0.30303	1.30303
	0.722222	0.691358			0.424242	1.12121
	0.549383	0.709877			0.575758	1.42424
	0.555556	0.691358			0.757576	1.15152
	0.395062	0.728395			0.666667	1.27273
	0.388889	0.62963			0.606061	1.21212
	0.497696	0.331797			0.424242	1.33333
	0.336406	0.35023			0.606061	1.63636
	0.184332	0.327189			0.515152	1.81818
	0.0921659	0.423963			0.515152	2
	0.207373	0.364055			0.515152	1.9697
	0.317972	0.529954			0.424242	1.39394
	0.456221	0.539171			0.727273	1.27273
	0.663594	0.62212			0.545455	1.06061
	0.824885	0.580645			0.575758	1.27273
	1	0.626728			0.575758	1
	0.898618	0.654378			1	0.545455
	0.880184	0.751152			0.15942	0.0724638
	0.778802	0.75576			0.507246	0.26087
	0.792627	0.820276			0.710145	0.478261
	0.792627	0.718894			1	0.782609
	0.778802	0.668203			0.855072	0.782609
	0.718894	0.539171			0.724638	0.57971
	0.751152	0.562212			0.304348	0.217391
	0.857143	0.557604			0.101449	0.0289855
	0.870968	0.635945			0.057971	0.0289855
	0.654378	0.511521			0.0434783	0.0434783
	0.497696	0.428571			0.0434783	0.057971
	0.336406	0.313364			0.0434783	0.057971
	0.391705	0.382488			0.057971	0.057971
	0.276498	0.396313			0.057971	0.057971
	0.235023	0.331797			0.0508475	0.0169492
	0.42	0.45			0.237288	0.0508475
	0.33	0.42			0.542373	0.0677966
	0.24	0.4			0.830508	0.0677966
	0.19	0.37			0.983051	0.0508475
	0.31	0.34			0.983051	0.0508475
	0.3	0.34			0.932203	0.0508475
	0.34	0.45			0.932203	0.101695
	0.42	0.41			0.898305	0.101695
	0.54	0.39			1	0.101695
	0.59	0.28			0.830508	0.0508475
	0.57	0.43			0.610169	0.0338983
	0.69	0.51			0.237288	0.0169492
	0.79	0.52			0.0165746	0.0331492
	0.83	0.42			0.0773481	0.0497238
	0.8	0.39			0.127072	0.110497
	0.75	0.39			0.143646	0.154696
	0.79	0.44			0.198895	0.226519
	0.82	0.42			0.21547	0.254144
	0.91	0.48			0.21547	0.237569
	1	0.84			0.220994	0.226519
	0.85	0.86			0.348066	0.21547
	0.76	0.79			0.558011	0.331492
	0.51	0.44			0.79558	0.436464
	0.51	0.46			0.883978	0.436464
	0.35	0.43			0.917127	0.359116
	0.27	0.18			0.834254	0.309392
	0.184211	0.105263			0.790055	0.342541
	0.192982	0.0701754			0.729282	0.381215
	0.201754	0.0614035			0.823204	0.425414
	0.219298	0.105263			0.928177	0.502762
	0.201754	0.201754			0.994475	0.535912
	0.210526	0.245614			1	0.464088
	0.175439	0.236842			0.872928	0.320442
	0.166667	0.201754			0.58011	0.160221
	0.201754	0.175439			0.226519	0.0828729
	0.412281	0.22807			0.0110497	0.0497238
	0.622807	0.350877			0.0220994	0.0607735
	0.807018	0.403509			0.0331492	0.0331492
	0.833333	0.359649			0.0572391	0.010101
	0.754386	0.254386			0.043771	0.026936
	0.736842	0.22807			0.047138	0.030303
	0.684211	0.289474			0.03367	0.0505051
	0.877193	0.307018			0.026936	0.0538721
	0.929825	0.350877			0.040404	0.0572391
	1	0.298246			0.0572391	0.040404
	1	0.245614			0.111111	0.0538721
	0.807018	0.192982			0.242424	0.127946
	0.552632	0.157895			0.474747	0.239057
	0.236842	0.105263			0.713805	0.272727
	0.114035	0.0614035			0.882155	0.262626
	0.140351	0.0614035			0.915825	0.279461
	0.184211	0.131579			0.959596	0.316498
	0.158537	0.0243902			0.956229	0.417508
	0.146341	0.0365854			1	0.468013
	0.121951	0.0609756			0.962963	0.498316
	0.0487805	0.0487805			0.86532	0.430976
	0.0365854	0.0365854			0.693603	0.289562
	0.0121951	0.0121951			0.478114	0.185185
	0.0609756	0.0121951			0.299663	0.0909091
	0.097561	0.0365854			0.127946	0.0505051
	0.329268	0.0853659			0.0572391	0.026936
	0.365854	0.0731707			0.037037	0.010101
	0.463415	0.097561			0.102804	0.0747664
	0.402439	0.109756			0.133956	0.11838
	0.426829	0.146341			0.155763	0.146417
	0.414634	0.134146			0.205607	0.224299
	0.292683	0.109756			0.470405	0.485981
	0.219512	0.0731707			0.797508	0.781931
	0.146341	0.0487805			0.968847	0.875389
	0.890244	0.0731707			0.713396	0.641745
	1	0.0853659			0.383178	0.333333
	0.95122	0.0731707			0.205607	0.193146
	0.182927	0.0121951			0.29595	0.211838
	0.0315789	0.189474			0.417445	0.29595
	0.0526316	0.105263			0.579439	0.395639
	0.0736842	0.0631579			0.775701	0.560748
	0.0631579	0.0526316			0.959502	0.716511
	0.0421053	0.0736842			1	0.735202
	0.0315789	0.0526316			0.919003	0.682243
	0.0315789	0.0842105			0.766355	0.548287
	0.0631579	0.0736842			0.619938	0.433022
	0.0526316	0.0736842			0.510903	0.258567
	0.0736842	0.0421053			0.35514	0.165109
	0.0842105	0.0210526			0.239875	0.11215
	0.126316	0.0315789			0.143302	0.0965732
	0.157895	0.0421053			0.133956	0.0654206
	0.2	0.0315789			0.127726	0.0654206
	0.189474	0.0315789			0.0934579	0.0747664
	0.189474	0.0631579			0.0612245	0.0306122
	0.263158	0.0631579			0.119048	0.0952381
	0.336842	0.0526316			0.227891	0.231293
	0.347368	0.0105263			0.357143	0.411565
	0.968421	0.136842			0.530612	0.602041
	1	0.2			0.530612	0.585034
	0.957895	0.242105			0.421769	0.428571
	0.252632	0.115789			0.258503	0.238095
	0.178947	0.0736842			0.238095	0.156463
	0.189474	0.0736842			0.316327	0.197279
	0.126316	0.126316			0.452381	0.27551
	0.025	0.1			0.602041	0.340136
	0.025	0.1			0.772109	0.363946
	0.025	0.025			0.935374	0.435374
	0.125	0.1			0.996599	0.520408
	0.175	0.1			1	0.520408
	0.275	0.15			0.931973	0.482993
	0.45	0.075			0.846939	0.384354
	0.825	0.125			0.738095	0.346939
	1	0.075			0.731293	0.227891
	0.9	0.05			0.554422	0.14966
	0.775	0.025			0.357143	0.0680272
	0.475	0.025			0.0884354	0.0306122
	0.375	0.05			0.0544218	0.0306122
	0.15	0.05			0.0714286	0.0340136
	0.1	0.05			0.0816327	0.0204082
	0.125	0.025			0.0261438	0.0588235
	0.4	0.05			0.0261438	0.0457516
	0.6	0.05			0.0653595	0.0392157
	0.5	0.25			0.0392157	0.0261438
	0.35	0.4			0.0653595	0.0326797
	0.25	0.4			0.0718954	0.0849673
	0.25	0.2			0.0784314	0.0588235
	0.2	0.05			0.111111	0.0718954
	0.25	0.15			0.352941	0.0849673
	0.35	0.4			0.614379	0.156863
	0.7	0.85			0.830065	0.196078
	0.85	0.85			0.921569	0.196078
	0.95	0.65			0.901961	0.163399
	1	0.25			0.973856	0.189542
	0.9	0.35			0.875817	0.163399
	0.95	0.35			1	0.183007
	0.75	0.4			0.954248	0.104575
	0.8	0.25			0.941176	0.196078
	0.8	0.35			0.75817	0.163399
	0.8	0.25			0.464052	0.183007
	1	0.25			0.215686	0.0522876
	0.75	0.05			0.0392157	0.0326797
	0.55	0.05			0.0653595	0.0392157
	0.288889	0.0444444			0.0457516	0.0392157
	0.555556	0.111111			0.270677	0.180451
	0.822222	0.111111			0.240602	0.165414
	0.911111	0.0888889			0.233083	0.18797
	1	0.0444444			0.293233	0.203008
	0.911111	0.111111			0.360902	0.278195
	0.844444	0.155556			0.466165	0.233083
	0.577778	0.133333			0.503759	0.210526
	0.533333	0.0888889			0.428571	0.165414
	0.8	0.0666667			0.413534	0.172932
	0.822222	0.0888889			0.503759	0.255639
	0.644444	0.0666667			0.796992	0.390977
	0.111111	0.0222222			0.947368	0.571429
	0.177778	0.622222			1	0.601504
	0.2	0.362963			0.864662	0.654135
	0.296296	0.311111			0.819549	0.654135
	0.355556	0.4			0.864662	0.691729
	0.355556	0.525926			0.887218	0.654135
	0.288889	0.562963			0.834586	0.571429
	0.2	0.459259			0.804511	0.541353
	0.192593	0.355556			0.902256	0.593985
	0.162963	0.333333			0.75188	0.548872
	0.281481	0.385185			0.511278	0.390977
	0.481481	0.57037			0.293233	0.157895
	0.807407	0.540741			0.285714	0.112782
	0.874074	0.585185			0.285714	0.150376
	0.896296	0.474074			0.203008	0.180451
	0.851852	0.488889			0.439655	0.362069
	0.881481	0.511111			0.405172	0.301724
	0.962963	0.651852			0.387931	0.284483
	0.911111	0.762963			0.318966	0.241379
	1	0.725926			0.405172	0.25
	1	0.540741			0.405172	0.181034
	0.925926	0.414815			0.413793	0.224138
	0.644444	0.318519			0.318966	0.206897
	0.422222	0.222222			0.25	0.310345
	0.459259	0.148148			0.456897	0.362069
	0.6	0.125926			0.612069	0.551724
	0.555556	0.133333			0.896552	0.698276
	0.153846	0.0384615			0.965517	0.810345
	0.153846	0.0384615			1	0.732759
	0.153846	0.115385			0.948276	0.62931
	0.0384615	0.0769231			0.965517	0.491379
	0.0384615	0.0769231			0.974138	0.431034
	0.384615	0.0384615			0.784483	0.353448
	0.769231	0.0384615			0.525862	0.362069
	1	0.0384615			0.362069	0.362069
	0.384615	0.0384615			0.405172	0.37069
	0.192308	0.0384615			0.293103	0.301724
	0.192308	0.0384615			0.206897	0.284483
	0.115385	0.0384615			0.103448	0.353448
	0.315789	0.473684			0.155172	0.318966
	0.473684	0.842105			0.238332	0.41708
	0.947368	1.47368			0.434955	0.455809
	1	1.73684			0.556107	0.520357
	0.947368	1.26316			0.624628	0.573982
	0.526316	0.578947			0.703078	0.616683
	0.210526	0.157895			0.888779	0.653426
	0.315789	0.105263			0.968222	0.706058
	0.210526	0.0526316			1	0.699106
	0.368421	0.105263			0.95432	0.668322
	0.157895	0.105263			0.90864	0.66435
	0.210526	0.157895			0.906653	0.660377
	0.0526316	0.0526316			0.90566	0.685204
	0.0526316	0.0526316			0.942403	0.680238
	0.0526316	0.105263			0.88282	0.654419
	0.0526316	0.105263			0.816286	0.583913
	0.652174	0.326087			0.763654	0.527309
	0.532609	0.304348			0.786495	0.476663
	0.434783	0.315217			0.795432	0.447865
	0.413043	0.336957			0.825223	0.427011
	0.358696	0.380435			0.73287	0.405164
	0.358696	0.423913			0.626614	0.329692
	0.467391	0.5			0.0616016	0.492813
	0.48913	0.586957			0.308008	0.314168
	0.597826	0.695652			0.394251	0.287474
	0.728261	0.576087			0.324435	0.353183
	0.73913	0.51087			0.295688	0.37577
	0.804348	0.391304			0.344969	0.394251
	0.782609	0.586957			0.412731	0.406571
	0.923913	0.608696			0.377823	0.373717
	0.934783	0.619565			0.303901	0.322382
	0.880435	0.467391			0.37577	0.431211
	0.978261	0.543478			0.574949	0.50308
	0.978261	0.456522			0.806982	0.523614
	0.891304	0.478261			0.874743	0.408624
	1	0.336957			0.800821	0.365503
	0.923913	0.369565			0.73306	0.301848
	0.913043	0.358696			0.722793	0.332649
	0.630435	0.391304			0.862423	0.35729
	0.706522	0.380435			0.98152	0.414784
	0.728261	0.380435			1	0.379877
	0.619565	0.423913			0.862423	0.36961
	0.323077	0.276923			0.613963	0.326489
	0.215385	0.276923			0.443532	0.289528
	0.2	0.184615			0.433265	0.26078
	0.215385	0.184615			0.601643	0.310062
	0.215385	0.107692			0.603696	0.36345
	0.169231	0.138462			0.338809	0.400411
	0.138462	0.246154			0.290135	0.435203
	0.0923077	0.246154			0.461315	0.461315
	0.0923077	0.230769			0.630561	0.589942
	0.169231	0.138462			0.798839	0.775629
	0.261538	0.123077			0.966151	0.861702
	0.338462	0.184615			1	0.818182
	0.353846	0.2			0.960348	0.745648
	0.523077	0.323077			0.874275	0.711799
	0.738462	0.415385			0.873308	0.70793
	0.830769	0.446154			0.884913	0.617988
	0.892308	0.384615			0.838491	0.497099
	0.738462	0.323077			0.77176	0.368472
	0.630769	0.261538			0.658607	0.301741
	0.830769	0.292308			0.529981	0.245648
	0.876923	0.338462			0.452611	0.205996
	1	0.369231			0.441006	0.224371
	0.553846	0.338462			0.478723	0.229207
	0.6	0.246154			0.452611	0.232108
	0.538462	0.246154			0.128883	0.109055
	0.461538	0.184615			0.109055	0.186385
	0.0833333	0.0166667			0.131527	0.241243
	0.1	0.0833333			0.18308	0.271646
	0.25	0.2			0.228024	0.285525
	0.5	0.366667			0.299405	0.274289
	0.683333	0.466667			0.376735	0.251818
	0.55	0.35			0.451421	0.242564
	0.3	0.183333			0.506279	0.276933
	0.1	0.0166667			0.586913	0.362855
	0.15	0.05			0.609385	0.459352
	0.3	0.15			0.565102	0.501652
	0.583333	0.233333			0.549901	0.481824
	0.65	0.25			0.714475	0.45076
	0.783333	0.283333			0.933906	0.446134
	0.85	0.316667			1	0.432254
	0.966667	0.4			0.870456	0.416391
	1	0.366667			0.7039	0.438863
	0.85	0.316667			0.640449	0.523463
	0.65	0.25			0.680106	0.578982
	0.7	0.216667			0.627231	0.508923
	0.566667	0.2			0.543291	0.350958
	0.533333	0.166667			0.403833	0.228685
	0.183333	0.1			0.368143	0.250496
	0.166667	0.05			0.448116	0.350958
	0.15	0.0333333			0.644415	0.465962
	0.05	0.05			0.0316456	0.0949367
	0.117647	0.0588235			0.113924	0.0822785
	0.0392157	0.0196078			0.187764	0.154008
	0.0392157	0.0784314			0.280591	0.322785
	0.0392157	0.176471			0.443038	0.487342
	0.196078	0.196078			0.622363	0.601266
	0.156863	0.196078			0.778481	0.607595
	0.27451	0.117647			0.875527	0.605485
	0.156863	0.156863			0.940928	0.632911
	0.411765	0.137255			0.943038	0.696203
	0.686275	0.117647			0.962025	0.793249
	0.901961	0.0980392			0.955696	0.848101
	0.823529	0.0980392			0.932489	0.881857
	0.686275	0.176471			0.845992	0.864979
	0.588235	0.156863			0.892405	0.860759
	0.588235	0.156863			0.938819	0.827004
	0.647059	0.156863			1	0.78481
	1	0.137255			0.900844	0.725738
	0.921569	0.117647			0.812236	0.696203
	0.666667	0.0392157			0.848101	0.607595
	0.176471	0.0980392			0.841772	0.485232
	0.0784314	0.0980392			0.886076	0.341772
	0.0588235	0.117647			0.765823	0.253165
	0.137255	0.0784314			0.635021	0.21308
	0.215686	0.0392157			0.518987	0.291139
	0.254902	0.0196078			0.474684	0.474684
	0.243243	0.418919			0.0581395	0.0872093
	0.454955	0.252252			0.0639535	0.136628
	0.522523	0.193694			0.0755814	0.151163
	0.490991	0.18018			0.0794574	0.143411
	0.373874	0.22973			0.104651	0.194767
	0.342342	0.202703			0.127907	0.253876
	0.202703	0.400901			0.186047	0.276163
	0.301802	0.342342			0.199612	0.215116
	0.315315	0.414414			0.237403	0.168605
	0.540541	0.337838			0.430233	0.188953
	0.693694	0.477477			0.574612	0.257752
	0.792793	0.684685			0.636628	0.27907
	0.941441	0.864865			0.590116	0.275194
	0.891892	0.864865			0.734496	0.291667
	0.954955	0.747748			0.909884	0.325581
	0.887387	0.572072			1	0.349806
	1	0.558559			0.94186	0.337209
	0.824324	0.463964			0.887597	0.36531
	0.725225	0.418919			0.825581	0.406977
	0.436937	0.432432			0.813953	0.395349
	0.504505	0.373874			0.74031	0.319767
	0.369369	0.31982			0.65407	0.22093
	0.324324	0.175676			0.507752	0.186047
	0.220721	0.306306			0.442829	0.224806
	0.337838	0.342342			0.421512	0.261628
	0.594595	0.283784			0.421512	0.261628
	0.145161	0.201613			0.0632149	0.270921
	0.174731	0.215054			0.10295	0.274533
	0.169355	0.209677			0.140277	0.266105
	0.16129	0.169355			0.172185	0.269115
	0.196237	0.172043			0.22938	0.314269
	0.263441	0.139785			0.303432	0.325707
	0.212366	0.169355			0.35581	0.296207
	0.188172	0.13172			0.372065	0.247441
	0.206989	0.206989			0.426249	0.290187
	0.427419	0.360215			0.59422	0.487658
	0.712366	0.623656			0.750151	0.692354
	0.852151	0.844086			0.825406	0.794702
	0.973118	0.91129			0.834437	0.741722
	0.956989	0.94086			0.902468	0.71162
	1	0.924731			0.962673	0.798314
	0.97043	0.930108			1	0.857315
	0.938172	0.905914			0.944612	0.857917
	0.741935	0.69086			0.875978	0.799518
	0.599462	0.491935			0.779651	0.793498
	0.336022	0.255376			0.724262	0.724262
	0.303763	0.185484			0.723058	0.646598
	0.137097	0.153226			0.729681	0.529199
	0.139785	0.11828			0.71463	0.474413
	0.102151	0.134409			0.666466	0.423239
	0.158602	0.139785			0.592414	0.417219
	0.25	0.185484			0.496689	0.442505
	0.432	0.672			0.169271	0.260417
	0.504	0.72			0.197917	0.257812
	0.568	0.728			0.273438	0.324653
	0.72	0.712			0.416667	0.46441
	0.688	0.72			0.635417	0.627604
	0.64	0.72			0.803819	0.735243
	0.488	0.76			0.924479	0.742188
	0.504	0.664			0.963542	0.679688
	0.568	0.68			1	0.662326
	0.76	0.64			0.940104	0.763021
	0.888	0.76			0.854167	0.835938
	1	0.784			0.8125	0.867188
	0.976	0.736			0.836806	0.809896
	0.928	0.728			0.805556	0.767361
	0.92	0.688			0.71875	0.752604
	0.944	0.688			0.690972	0.704861
	0.864	0.696			0.65625	0.648438
	0.744	0.664			0.5625	0.548611
	0.544	0.696			0.401042	0.490451
	0.592	0.648			0.375	0.440104
	0.616	0.752			0.376736	0.40191
	0.64	0.712			0.375	0.346354
	0.6	0.768			0.286458	0.302951
	0.512	0.688			0.136054	0.306122
	0.544	0.72			0.380952	0.513605
	0.244898	0.0612245			0.553288	0.55102
	0.163265	0.142857			0.597506	0.484127
	0.0408163	0.142857			0.605442	0.581633
	0.204082	0.163265			0.631519	0.708617
	0.326531	0.102041			0.761905	0.772109
	0.306122	0.142857			0.880952	0.72449
	0.183673	0.163265			0.985261	0.778912
	0.387755	0.408163			1	0.87415
	0.673469	0.653061			0.94898	0.985261
	1	0.938776			0.840136	0.931973
	0.979592	1.02041			0.706349	0.826531
	0.938776	1.02041			0.568027	0.670068
	0.877551	1.12245			0.561224	0.544218
	0.897959	1.10204			0.602041	0.479592
	0.918367	1.14286			0.598639	0.445578
	0.938776	0.836735			0.468254	0.477324
	0.693878	0.55102			0.368481	0.496599
	0.469388	0.306122			0.408163	0.459184
	0.285714	0.183673			0.447846	0.482993
	0.244898	0.22449			0.489796	0.517007
	0.265306	0.204082			0.495465	0.580499
	0.102041	0.163265			0.538549	0.563492
	0.102041	0.142857			0.0647249	0.453074
	0.142857	0.102041			0.135922	0.514563
	0.306122	0.0612245			0.18123	0.535059
	0.387097	0.532258			0.193096	0.514563
	0.33871	0.322581			0.245955	0.527508
	0.290323	0.274194			0.320388	0.499461
	0.33871	0.225806			0.355987	0.495146
	0.274194	0.241935			0.298813	0.482201
	0.322581	0.225806			0.288026	0.573894
	0.274194	0.322581			0.504854	0.734628
	0.241935	0.387097			0.754045	0.822006
	0.387097	0.387097			0.915858	0.831715
	0.725806	0.5			0.883495	0.759439
	1	0.66129			0.846818	0.731392
	0.983871	0.854839			0.851133	0.702265
	0.951613	0.935484			0.907228	0.681769
	0.709677	1.12903			0.967638	0.640777
	0.790323	1.03226			1	0.629989
	0.725806	0.967742			0.971953	0.634304
	0.887097	0.758065			0.89644	0.666667
	0.709677	0.677419			0.79288	0.686084
	0.5	0.596774			0.699029	0.650485
	0.387097	0.5			0.635383	0.591154
	0.354839	0.403226			0.590076	0.566343
	0.387097	0.387097			0.504854	0.598706
	0.290323	0.209677			0.0270758	0.135379
	0.306452	0.387097			0.308664	0.34657
	0.354839	0.274194			0.427798	0.402527
	0.619048	0.333333			0.409747	0.353791
	0.507937	0.396825			0.49278	0.34657
	0.380952	0.428571			0.615523	0.364621
	0.285714	0.380952			0.693141	0.341155
	0.206349	0.222222			0.622744	0.34296
	0.269841	0.15873			0.579422	0.418773
	0.333333	0.142857			0.66065	0.50361
	0.507937	0.206349			0.796029	0.584838
	0.936508	0.301587			0.936823	0.606498
	1	0.365079			0.976534	0.610108
	0.952381	0.396825			0.931408	0.532491
	0.492063	0.380952			0.925993	0.433213
	0.47619	0.412698			1	0.388087
	0.412698	0.396825			0.990975	0.433213
	0.412698	0.380952			0.826715	0.5
	0.380952	0.333333			0.698556	0.518051
	0.507937	0.380952			0.904332	0.476534
	0.666667	0.333333			0.954874	0.449458
	0.619048	0.269841			0.83935	0.368231
	0.539683	0.222222			0.51083	0.250903
	0.349206	0.222222			0.415162	0.128159
	0.301587	0.285714			0.427798	0.151625
	0.0872093	0.47093			0.487365	0.297834
	0.133721	0.348837			0.483092	0.338164
	0.174419	0.418605			0.570048	0.497585
	0.180233	0.389535			0.615137	0.566828
	0.232558	0.389535			0.615137	0.545894
	0.186047	0.284884			0.657005	0.545894
	0.232558	0.30814			0.824477	0.52657
	0.226744	0.372093			0.942029	0.555556
	0.319767	0.389535			0.911433	0.552335
	0.418605	0.377907			0.763285	0.549114
	0.616279	0.436047			0.806763	0.478261
	0.784884	0.552326			0.914654	0.452496
	1	0.593023			1	0.463768
	0.901163	0.610465			0.959742	0.504026
	0.860465	0.488372			0.954911	0.520129
	0.744186	0.569767			0.942029	0.647343
	0.860465	0.55814			0.964573	0.687601
	0.668605	0.517442			0.922705	0.661836
	0.465116	0.383721			0.89694	0.552335
	0.197674	0.366279			0.84058	0.550725
	0.168605	0.337209			0.729469	0.42029
	0.133721	0.383721			0.582931	0.276973
	0.133721	0.244186			0.454106	0.115942
	0.162791	0.296512			0.409018	0.173913
	0.145349	0.25			0.354267	0.304348
	0.104651	0.19186			0.299517	0.434783
	0.222222	0.333333			0.289855	0.507246
	0.222222	0.111111			0.170455	0.136364
	0.222222	0.037037			0.143182	0.115909
	0.296296	0.0740741			0.165909	0.118182
	0.222222	0.111111			0.190909	0.161364
	0.185185	0.185185			0.170455	0.334091
	0.148148	0.148148			0.154545	0.365909
	0.0740741	0.185185			0.197727	0.375
	0.296296	0.111111			0.3	0.297727
	0.740741	0.111111			0.465909	0.431818
	1	0.148148			0.661364	0.647727
	0.962963	0.222222			0.743182	0.704545
	0.814815	0.333333			0.797727	0.681818
	0.777778	0.296296			0.870455	0.604545
	0.703704	0.259259			1	0.634091
	0.518519	0.481481			0.920455	0.613636
	0.481481	0.444444			0.731818	0.529545
	0.444444	0.407407			0.463636	0.409091
	0.333333	0.0740741			0.336364	0.311364
	0.148148	0.037037			0.281818	0.247727
	0.860465	0.55814			0.259091	0.313636
	0.668605	0.517442			0.231818	0.302273
	0.465116	0.383721			0.156818	0.334091
	0.197674	0.366279			0.122727	0.297727
	0.168605	0.337209			0.104545	0.336364
	0.133721	0.383721			0.0886364	0.279545
	0.133721	0.244186			0.0681818	0.136364
	0.162791	0.296512			0.470085	0.448718
	0.145349	0.25			0.316239	0.346154
	0.104651	0.19186			0.270655	0.289174
	0.222222	0.333333			0.273504	0.262108
	0.222222	0.111111			0.230769	0.337607
	0.222222	0.037037			0.205128	0.299145
	0.296296	0.0740741			0.282051	0.337607
	0.222222	0.111111			0.384615	0.290598
	0.185185	0.185185			0.468661	0.388889
	0.148148	0.148148			0.606838	0.568376
	0.0740741	0.185185			0.782051	0.713675
	0.296296	0.111111			0.91453	0.769231
	0.740741	0.111111			0.913105	0.716524
	1	0.148148			0.888889	0.745014
	0.962963	0.222222			1	0.786325
	0.814815	0.333333			0.988604	0.759259
	0.777778	0.296296			0.978632	0.688034
	0.703704	0.259259			0.854701	0.719373
	0.518519	0.481481			0.794872	0.804843
	0.481481	0.444444			0.722222	0.84188
	0.444444	0.407407			0.547009	0.707977
	0.333333	0.0740741			0.42735	0.538462
	0.148148	0.037037			0.301994	0.366097
					0.307692	0.309117
	0.037037	0.037037			0.307692	0.273504
	0.037037	0.037037			0.25641	0.235043
	0.0740741	0.037037
	0.0227273	0.0227273
	0.0227273	0.0227273
	0.636364	0.0681818
	0.977273	0.204545
	1	0.227273
	0.431818	0.181818
	0.0227273	0.0681818
	0.0227273	0.0454545
	0.25	0.0454545
	0.568182	0.0909091
	0.659091	0.113636
	0.431818	0.0909091
	0.113636	0.0454545
	0.133333	0.266667
	0.133333	0.22963
	0.133333	0.207407
	0.125926	0.2
	0.207407	0.192593
	0.2	0.2
	0.22963	0.155556
	0.192593	0.162963
	0.4	0.155556
	0.666667	0.251852
	0.940741	0.422222
	0.896296	0.511111
	0.822222	0.577778
	0.807407	0.459259
	0.925926	0.451852
	1	0.414815
	0.992593	0.414815
	0.733333	0.274074
	0.459259	0.17037
	0.148148	0.0962963
	0.118519	0.133333
	0.125926	0.111111
	0.162963	0.140741
	0.155556	0.162963
	0.162963	0.148148
	0.0180723	0.0903614
	0.0301205	0.0481928
	0.0512048	0.0391566
	0.0753012	0.0512048
	0.0963855	0.0451807
	0.0903614	0.0572289
	0.0722892	0.0451807
	0.0542169	0.0662651
	0.180723	0.0662651
	0.536145	0.159639
	0.86747	0.289157
	1	0.373494
	0.951807	0.409639
	0.870482	0.340361
	0.783133	0.331325
	0.771084	0.316265
	0.768072	0.274096
	0.599398	0.171687
	0.319277	0.0512048
	0.0542169	0.0451807
	0.0542169	0.060241
	0.0451807	0.0662651
	0.0451807	0.0481928
	0.0361446	0.0301205
	0.0391566	0.0240964
	0.0580913	0.0995851
	0.0954357	0.0746888
	0.103734	0.0746888
	0.0954357	0.06639
	0.0580913	0.0871369
	0.0622407	0.0912863
	0.0497925	0.103734
	0.149378	0.0995851
	0.477178	0.145228
	0.817427	0.224066
	1	0.278008
	0.950207	0.3361
	0.842324	0.319502
	0.825726	0.315353
	0.784232	0.294606
	0.780083	0.240664
	0.543568	0.170124
	0.340249	0.107884
	0.0995851	0.107884
	0.0912863	0.124481
	0.0622407	0.112033
	0.0788382	0.124481
	0.0954357	0.136929
	0.0829876	0.124481
	0.392857	0.0357143
	0.607143	0.0714286
	0.678571	0.0714286
	0.714286	0.107143
	0.785714	0.0714286
	0.928571	0.107143
	0.964286	0.0357143
	1	0.0357143
	0.0689655	0.0344828
	0.172414	0.0689655
	0.172414	0.137931
	0.172414	0.103448
	0.0344828	0.0689655
	0.137931	0.0344828
	0.172414	0.137931
	0.517241	0.172414
	0.758621	0.482759
	1	0.448276
	0.896552	0.551724
	0.689655	0.241379
	0.586207	0.241379
	0.62069	0.137931
	0.655172	0.172414
	0.62069	0.137931
	0.586207	0.137931
	0.413793	0.344828
	0.310345	0.344828
	0.103448	0.344828
	0.206897	0.103448
	0.172414	0.172414
	0.137931	0.137931
	0.1	0.05
	0.1	0.15
	0.15	0.15
	0.1	0.5
	0.1	0.4
	0.05	0.45
	0.1	0.15
	0.25	0.4
	0.7	0.45
	1	0.5
	0.95	0.4
	0.75	0.45
	0.6	0.4
	0.6	0.3
	0.65	0.15
	0.85	0.1
	0.95	0.05
	0.75	0.1
	0.45	0.25
	0.3	0.4
	0.15	0.3
	0.25	0.15
	0.304348	0.246377
	0.299517	0.227053
	0.236715	0.21256
	0.270531	0.21256
	0.328502	0.236715
	0.391304	0.26087
	0.342995	0.36715
	0.26087	0.425121
	0.323671	0.439614
	0.570048	0.487923
	0.7343	0.570048
	0.879227	0.811594
	0.951691	0.763285
	1	0.797101
	1	0.710145
	0.913043	0.729469
	0.859903	0.608696
	0.599034	0.478261
	0.463768	0.36715
	0.323671	0.256039
	0.342995	0.169082
	0.241546	0.183575
	0.135266	0.135266
	0.164251	0.193237
	0.227053	0.144928
	0.0989011	0.0989011
	0.0549451	0.0549451
	0.0989011	0.032967
	0.0989011	0.032967
	0.0879121	0.021978
	0.021978	0.043956
	0.021978	0.0879121
	0.0659341	0.120879
	0.131868	0.120879
	0.461538	0.197802
	0.747253	0.285714
	0.934066	0.417582
	0.923077	0.472527
	0.824176	0.516484
	0.912088	0.549451
	0.989011	0.549451
	1	0.494505
	0.692308	0.318681
	0.296703	0.175824
	0.0879121	0.10989
	0.0769231	0.0879121
	0.0769231	0.0769231
	0.032967	0.043956
	0.010989	0.0549451
	0.043956	0.032967
	0.365482	0.411168
	0.299492	0.314721
	0.238579	0.294416
	0.22335	0.28934
	0.269036	0.192893
	0.269036	0.177665
	0.238579	0.248731
	0.152284	0.299492
	0.228426	0.243655
	0.497462	0.28934
	0.822335	0.532995
	0.959391	0.812183
	1	0.857868
	0.893401	0.93401
	0.928934	0.908629
	0.918782	1
	0.796954	0.761421
	0.527919	0.517766
	0.299492	0.279188
	0.248731	0.324873
	0.309645	0.314721
	0.253807	0.319797
	0.172589	0.152284
	0.187817	0.172589
	0.345178	0.13198
	0.593909	0.0913706
	0.217949	0.333333
	0.261538	0.279487
	0.264103	0.259829
	0.241026	0.245299
	0.276923	0.253846
	0.34359	0.276068
	0.425641	0.387179
	0.492308	0.474359
	0.608547	0.570085
	0.769231	0.715385
	0.859829	0.812821
	0.953846	0.930769
	0.982906	0.92735
	0.980342	0.881197
	1	0.823077
	0.862393	0.691453
	0.715385	0.561538
	0.460684	0.376923
	0.365812	0.282051
	0.315385	0.269231
	0.270085	0.270085
	0.261538	0.294872
	0.338462	0.319658
	0.455556	0.367521
	0.441026	0.397436
	0.269231	0.410256
	0.186441	0.864407
	0.345763	0.715254
	0.432768	0.661017
	0.459887	0.627119
	0.467797	0.471186
	0.462147	0.337853
	0.39322	0.301695
	0.335593	0.351412
	0.324294	0.346893
	0.345763	0.315254
	0.527684	0.351412
	0.620339	0.410169
	0.665537	0.430508
	0.585311	0.361582
	0.688136	0.342373
	0.766102	0.348023
	0.789831	0.420339
	0.702825	0.445198
	0.752542	0.474576
	0.905085	0.616949
	0.924294	0.657627
	0.952542	0.664407
	0.931073	0.60113
	0.986441	0.780791
	1	0.989831
	1	1.10169
	0.0810811	0.121622
	0.0405405	0.0891892
	0.027027	0.0891892
	0.0351351	0.0810811
	0.0405405	0.0405405
	0.0810811	0.0567568
	0.283784	0.340541
	0.605405	0.645946
	0.9	0.891892
	1	0.943243
	0.962162	1.01892
	0.964865	1.05405
	0.924324	0.959459
	0.745946	0.689189
	0.410811	0.375676
	0.137838	0.137838
	0.0324324	0.0405405
	0.0621622	0.0297297
	0.105405	0.072973
	0.175676	0.159459
	0.256757	0.278378
	0.251351	0.3
	0.121622	0.202703
	0.167702	0.279503
	0.286957	0.298137
	0.349068	0.36646
	0.381366	0.448447
	0.503106	0.521739
	0.731677	0.669565
	0.88323	0.790062
	0.898137	0.803727
	0.82236	0.706832
	0.763975	0.722981
	0.817391	0.721739
	0.853416	0.737888
	0.877019	0.701863
	0.802484	0.751553
	0.831056	0.790062
	0.877019	0.776398
	0.946584	0.752795
	0.949068	0.744099
	1	0.791304
	0.961491	0.901863
	0.925466	0.88323
	0.868323	0.831056
	0.875776	0.684472
	0.803727	0.568944
	0.659627	0.406211
	0.465839	0.223602
	0.137615	0.206422
	0.155963	0.211009
	0.174312	0.215596
	0.189602	0.218654
	0.192661	0.174312
	0.30581	0.270642
	0.394495	0.330275
	0.434251	0.389908
	0.370031	0.340979
	0.504587	0.53211
	0.706422	0.698777
	0.857798	0.807339
	0.792049	0.720183
	0.720183	0.737003
	0.784404	0.798165
	0.894495	0.840979
	1	0.853211
	0.995413	0.880734
	0.977064	0.972477
	1	1.04587
	0.845566	0.804281
	0.688073	0.486239
	0.496942	0.189602
	0.461774	0.117737
	0.394495	0.0825688
	0.275229	0.0688073
	0.180723	0.387263
	0.423408	0.325301
	0.480207	0.301205
	0.380379	0.311532
	0.258176	0.29432
	0.232358	0.239243
	0.242685	0.232358
	0.29432	0.259897
	0.320138	0.302926
	0.521515	0.490534
	0.7642	0.698795
	0.97074	0.898451
	0.963855	0.91222
	0.934596	0.943201
	0.981067	0.960413
	1	0.86747
	0.965577	0.759036
	0.851979	0.719449
	0.796902	0.790017
	0.790017	0.872633
	0.786575	0.790017
	0.77969	0.650602
	0.786575	0.504303
	0.826162	0.55938
	0.893287	0.733219
	0.981067	0.95525
	0.282258	0.262097
	0.326613	0.25
	0.319892	0.291667
	0.303763	0.38172
	0.302419	0.403226
	0.330645	0.376344
	0.330645	0.354839
	0.336022	0.365591
	0.327957	0.329301
	0.475806	0.379032
	0.650538	0.401882
	0.71371	0.516129
	0.572581	0.504032
	0.451613	0.477151
	0.375	0.330645
	0.41129	0.181452
	0.391129	0.0967742
	0.446237	0.111559
	0.487903	0.178763
	0.495968	0.330645
	0.579301	0.474462
	0.66129	0.516129
	0.84543	0.517473
	0.958333	0.625
	1	0.798387
	0.987903	0.947581
	0.410628	0.362319
	0.391304	0.386473
	0.323671	0.384863
	0.275362	0.392915
	0.362319	0.434783
	0.394525	0.444444
	0.371981	0.415459
	0.281804	0.360709
	0.31723	0.342995
	0.497585	0.483092
	0.642512	0.603865
	0.724638	0.676329
	0.658615	0.603865
	0.610306	0.589372
	0.608696	0.502415
	0.652174	0.450886
	0.637681	0.328502
	0.619968	0.360709
	0.677939	0.484702
	0.782609	0.724638
	0.942029	0.874396
	1	0.797101
	0.993559	0.603865
	0.800322	0.441224
	0.594203	0.285024
	0.458937	0.0966184
	0.0584795	0.146199
	0.169591	0.134503
	0.214425	0.1423
	0.22807	0.157895
	0.28655	0.192982
	0.325536	0.177388
	0.309942	0.192982
	0.255361	0.173489
	0.278752	0.235867
	0.520468	0.532164
	0.785575	0.738791
	1	0.888889
	1	0.812865
	0.968811	0.877193
	0.988304	0.994152
	0.94152	0.916179
	0.818713	0.730994
	0.594542	0.538012
	0.440546	0.530214
	0.315789	0.473684
	0.269006	0.354776
	0.210526	0.19883
	0.226121	0.17154
	0.253411	0.224172
	0.269006	0.269006
	0.233918	0.263158
	0.110294	0.165441
	0.198529	0.165441
	0.264706	0.158088
	0.283088	0.180147
	0.242647	0.231618
	0.283088	0.231618
	0.330882	0.286765
	0.415441	0.356618
	0.441176	0.400735
	0.419118	0.419118
	0.551471	0.422794
	0.584559	0.474265
	0.654412	0.4375
	0.639706	0.411765
	0.694853	0.452206
	0.948529	0.595588
	0.992647	0.705882
	1	0.816176
	0.911765	0.893382
	0.794118	0.772059
	0.625	0.606618
	0.386029	0.386029
	0.323529	0.371324
	0.330882	0.360294
	0.297794	0.452206
	0.220588	0.661765
	0.0420639	0.260796
	0.183399	0.215367
	0.268648	0.233875
	0.306786	0.277061
	0.331464	0.323051
	0.380819	0.300617
	0.388671	0.329781
	0.384184	0.318564
	0.369041	0.360628
	0.429052	0.481211
	0.523836	0.561413
	0.642737	0.679753
	0.742569	0.731913
	0.845205	0.846887
	0.965788	0.996074
	1	1.02973
	0.945597	0.959058
	0.784633	0.772855
	0.664049	0.648906
	0.595625	0.588895
	0.53954	0.563657
	0.51991	0.511497
	0.510376	0.431296
	0.489063	0.347168
	0.422322	0.319686
	0.336511	0.344924
	0.0440252	0.327044
	0.264151	0.283019
	0.735849	0.377358
	0.981132	0.509434
	1	0.691824
	0.899371	0.974843
	0.830189	0.849057
	0.811321	0.798742
	0.773585	0.735849
	0.899371	1.07547
	0.949686	0.949686
	0.962264	0.660377
	0.987421	0.446541
	0.981132	0.603774
	0.786164	0.798742
	0.534591	0.91195
	0.490566	0.716981
	0.383648	0.433962
	0.283019	0.188679
	0.081761	0.0943396
	0.0440252	0.0440252
	0.0566038	0.113208
	0.0943396	0.283019
	0.0865801	0.194805
	0.0865801	0.285714
	0.126984	0.264069
	0.227994	0.174603
	0.380952	0.190476
	0.47619	0.249639
	0.536797	0.333333
	0.554113	0.408369
	0.603175	0.568543
	0.649351	0.748918
	0.721501	0.816739
	0.822511	0.874459
	0.935065	0.920635
	1	0.966811
	0.952381	0.891775
	0.893218	0.741703
	0.705628	0.584416
	0.503608	0.424242
	0.27417	0.271284
	0.134199	0.160173
	0.0779221	0.109668
	0.030303	0.0909091
	0.023088	0.103896
	0.041847	0.137085
	0.142857	0.160173
	0.324675	0.151515
	0.0813743	0.244123
	0.222423	0.271248
	0.273056	0.244123
	0.244123	0.198915
	0.341772	0.162749
	0.421338	0.173599
	0.509946	0.233273
	0.482821	0.41953
	0.566004	0.640145
	0.683544	0.743219
	0.707052	0.78481
	0.873418	0.900542
	1	1.00181
	0.952984	0.880651
	0.754069	0.759494
	0.573237	0.566004
	0.531646	0.504521
	0.385172	0.280289
	0.251356	0.180832
	0.216998	0.135624
	0.273056	0.209765
	0.282098	0.249548
	0.265823	0.271248
	0.253165	0.22604
	0.368897	0.206148
	0.596745	0.189873
	0.212121	0.219697
	0.5	0.227273
	0.757576	0.128788
	0.795455	0.136364
	1	0.409091
	0.992424	0.727273
	0.954545	0.863636
	0.674242	0.757576
	0.606061	0.666667
	0.545455	0.590909
	0.363636	0.424242
	0.181818	0.227273
	0.030303	0.136364
	0.0151515	0.0378788
	0.0454545	0.0909091
	0.0454545	0.0909091
	0.164835	1.04396
	0.21978	0.89011
	0.238095	0.663004
	0.201465	0.369963
	0.197802	0.186813
	0.201465	0.208791
	0.296703	0.263736
	0.355311	0.230769
	0.432234	0.168498
	0.56044	0.285714
	0.608059	0.461538
	0.604396	0.593407
	0.490842	0.644689
	0.490842	0.688645
	0.67033	0.659341
	0.886447	0.739927
	1	0.78022
	0.879121	0.849817
	0.630037	0.758242
	0.428571	0.494505
	0.285714	0.435897
	0.230769	0.483516
	0.197802	0.794872
	0.271062	0.945055
	0.472527	0.857143
	0.769231	0.549451
	0.107914	1.29496
	0.604317	1.79137
	0.884892	1.64029
	0.877698	1.02878
	0.690647	0.582734
	0.402878	0.352518
	0.388489	0.215827
	0.561151	0.165468
	0.741007	0.179856
	0.561151	0.302158
	0.280576	0.338129
	0.215827	0.302158
	0.309353	0.122302
	0.28777	0.0431655
	0.215827	0.0863309
	0.244604	0.129496
	0.0637755	0.165816
	0.0790816	0.270408
	0.077381	0.230442
	0.0705782	0.114796
	0.130102	0.112245
	0.34949	0.230442
	0.635204	0.346939
	0.890306	0.432823
	1	0.498299
	0.956633	0.586735
	0.831633	0.67517
	0.706633	0.670918
	0.641156	0.596939
	0.584184	0.496599
	0.594388	0.420918
	0.626701	0.353741
	0.678571	0.344388
	0.653912	0.447279
	0.633503	0.643707
	0.602041	0.757653
	0.623299	0.803571
	0.655612	0.765306
	0.708333	0.74915
	0.11194	0.447761
	0.212687	0.347015
	0.283582	0.298507
	0.339552	0.309701
	0.548507	0.347015
	0.593284	0.406716
	0.660448	0.391791
	0.585821	0.324627
	0.679104	0.257463
	0.75	0.324627
	0.902985	0.578358
	0.940299	0.738806
	0.977612	0.772388
	1	0.66791
	0.940299	0.58209
	1	0.503731
	0.884328	0.391791
	0.910448	0.347015
	0.824627	0.380597
	0.839552	0.391791
	0.86194	0.335821
	0.828358	0.257463
	0.690299	0.276119
	0.537313	0.391791
	0.447761	0.481343
	0.447761	0.503731
	0.393939	0.227273
	0.424242	0.263636
	0.442424	0.263636
	0.428283	0.247475
	0.484848	0.312121
	0.476768	0.332323
	0.472727	0.339394
	0.355556	0.289899
	0.360606	0.349495
	0.539394	0.515152
	0.790909	0.680808
	0.957576	0.730303
	0.990909	0.688889
	1	0.674747
	0.939394	0.590909
	0.870707	0.577778
	0.739394	0.530303
	0.688889	0.589899
	0.60202	0.528283
	0.509091	0.433333
	0.452525	0.388889
	0.409091	0.342424
	0.367677	0.29596
	0.324242	0.251515
	0.348485	0.257576
	0.291519	0.742049
	0.14311	0.726148
	0.0724382	0.646643
	0.0742049	0.522968
	0.15371	0.492933
	0.339223	0.512367
	0.583039	0.59894
	0.819788	0.618375
	1	0.607774
	0.964664	0.567138
	0.759717	0.614841
	0.540636	0.694346
	0.5053	0.724382
	0.54947	0.627208
	0.614841	0.556537
	0.644876	0.54947
	0.667845	0.646643
	0.644876	0.757951
	0.664311	0.85689
	0.689046	0.922261
	0.70318	0.9947
	0.646643	1.04417
	0.558304	0.998233
	0.443463	0.842756
	0.371025	0.715548
	0.344523	0.662544
	0.180974	0.466357
	0.259861	0.436195
	0.225058	0.327146
	0.222738	0.313225
	0.313225	0.327146
	0.577726	0.334107
	0.795824	0.364269
	0.860789	0.473318
	0.800464	0.529002
	0.665893	0.570766
	0.61949	0.522042
	0.522042	0.515081
	0.433875	0.519722
	0.466357	0.591647
	0.698376	0.714617
	0.939675	0.835267
	1	0.951276
	0.883991	1.01392
	0.786543	1.00232
	0.684455	0.939675
	0.633411	0.939675
	0.549884	0.925754
	0.419954	0.807425
	0.313225	0.605568
	0.313225	0.417633
	0.26699	0.752427
	0.470874	0.679612
	0.574434	0.564725
	0.566343	0.470874
	0.567961	0.553398
	0.631068	0.587379
	0.757282	0.616505
	0.883495	0.555016
	0.991909	0.593851
	1	0.616505
	0.969256	0.690939
	0.873786	0.820388
	0.778317	0.911003
	0.616505	0.79288
	0.485437	0.519417
	0.477346	0.355987
	0.466019	0.320388
	0.438511	0.378641
	0.377023	0.37055
	0.300971	0.300971
	0.234628	0.29288
	0.145631	0.286408
	0.16343	0.325243
	0.218447	0.289644
	0.213592	0.247573
	0.138889	0.3125
	0.326389	0.409722
	0.439815	0.469907
	0.472222	0.530093
	0.520833	0.6875
	0.597222	0.80787
	0.763889	0.826389
	0.893519	0.738426
	0.960648	0.701389
	1	0.645833
	0.965278	0.631944
	0.979167	0.659722
	0.895833	0.761574
	0.791667	0.763889
	0.729167	0.673611
	0.708333	0.537037
	0.729167	0.493056
	0.671296	0.49537
	0.606481	0.509259
	0.548611	0.409722
	0.49537	0.347222
	0.388889	0.277778
	0.0961924	0.114228
	0.176353	0.0861723
	0.196393	0.0701403
	0.216433	0.0901804
	0.316633	0.230461
	0.553106	0.366733
	0.749499	0.442886
	0.819639	0.420842
	0.757515	0.486974
	0.703407	0.597194
	0.649299	0.703407
	0.651303	0.737475
	0.715431	0.743487
	0.88978	0.667335
	1	0.61523
	0.931864	0.643287
	0.735471	0.735471
	0.593186	0.725451
	0.655311	0.655311
	0.733467	0.601202
	0.763527	0.559118
	0.60521	0.432866
	0.422846	0.252505
	0.282565	0.162325
	0.210421	0.180361
	0.26839	0.447316
	0.220676	0.459245
	0.192843	0.387674
	0.182903	0.28827
	0.26839	0.328032
	0.333996	0.419483
	0.423459	0.477137
	0.40159	0.419483
	0.39165	0.355865
	0.363817	0.345924
	0.423459	0.44334
	0.560636	0.518887
	0.77336	0.578529
	0.936382	0.602386
	0.930417	0.590457
	1	0.578529
	0.906561	0.554672
	0.813121	0.586481
	0.578529	0.562624
	0.500994	0.483101
	0.415507	0.395626
	0.417495	0.38171
	0.415507	0.387674
	0.441352	0.389662
	0.322068	0.429423
	0.119284	0.536779
	0.134588	0.321274
	0.22576	0.357453
	0.272069	0.280753
	0.334298	0.22576
	0.520984	0.327062
	0.76411	0.429812
	0.966715	0.535456
	1	0.567294
	0.911722	0.542692
	0.869754	0.573082
	0.842258	0.599132
	0.837916	0.685962
	0.768452	0.652677
	0.738061	0.529667
	0.713459	0.444284
	0.672938	0.386397
	0.586107	0.354559
	0.499276	0.301013
	0.412446	0.299566
	0.412446	0.324168
	0.403763	0.33864
	0.0383632	0.230179
	0.0537084	0.322251
	0.0485934	0.250639
	0.0588235	0.104859
	0.207161	0.0920716
	0.304348	0.109974
	0.383632	0.161125
	0.304348	0.181586
	0.26087	0.227621
	0.352941	0.345269
	0.480818	0.483376
	0.58312	0.58312
	0.56266	0.549872
	0.621483	0.514066
	0.751918	0.460358
	0.953964	0.539642
	0.928389	0.613811
	0.851662	0.810742
	0.805627	0.953964
	0.928389	1.01279
	1	0.969309
	0.882353	0.736573
	0.641944	0.473146
	0.398977	0.237852
	0.253197	0.153453
	0.230179	0.191816
	0.0862069	0.775862
	0.0862069	0.844828
	0.114943	0.724138
	0.152299	0.534483
	0.258621	0.586207
	0.474138	0.609195
	0.672414	0.637931
	0.692529	0.545977
	0.577586	0.551724
	0.551724	0.62069
	0.658046	0.741379
	0.793103	0.87069
	0.876437	0.908046
	0.91954	0.890805
	1	0.767241
	0.994253	0.735632
	0.931034	0.741379
	0.798851	0.936782
	0.729885	1.07471
	0.724138	1
	0.614943	0.827586
	0.508621	0.603448
	0.356322	0.551724
	0.307471	0.534483
	0.318966	0.5
	0.387931	0.431034
	0.105263	0.157895
	0.0842105	0.0736842
	0.0561404	0.045614
	0.0350877	0.0666667
	0.0210526	0.0736842
	0.0280702	0.0807018
	0.0842105	0.0631579
	0.161404	0.0526316
	0.178947	0.0491228
	0.126316	0.105263
	0.0947368	0.168421
	0.168421	0.252632
	0.25614	0.301754
	0.259649	0.308772
	0.189474	0.231579
	0.105263	0.133333
	0.0631579	0.0631579
	0.0350877	0.0350877
	0.0350877	0.0491228
	0.0631579	0.147368
	0.077193	0.273684
	0.0947368	0.315789
	0.0982456	0.238596
	0.157895	0.126316
	0.452632	0.0842105
	1	0.105263
	0.252294	0.16055
	0.213303	0.130734
	0.189602	0.133028
	0.163609	0.13685
	0.139908	0.112385
	0.125382	0.0986239
	0.144495	0.107798
	0.140673	0.12156
	0.162844	0.171254
	0.373853	0.392202
	0.583333	0.556575
	0.639908	0.582569
	0.564985	0.457187
	0.643731	0.44419
	0.534404	0.353211
	0.428135	0.260703
	0.298165	0.256881
	0.591743	0.55581
	0.87156	0.886086
	1	1
	0.964832	0.91208
	0.809633	0.75
	0.600917	0.600153
	0.379205	0.436544
	0.263761	0.291284
	0.275229	0.194954
	1	0.230769
	0.446154	0.230769
	0.164103	0.287179
	0.141026	0.333333
	0.169231	0.276923
	0.171795	0.225641
	0.238462	0.2
	0.294872	0.205128
	0.325641	0.2
	0.423077	0.261538
	0.458974	0.312821
	0.5	0.3
	0.474359	0.241026
	0.587179	0.228205
	0.576923	0.176923
	0.448718	0.202564
	0.215385	0.184615
	0.151282	0.24359
	0.2	0.251282
	0.369231	0.276923
	0.533333	0.389744
	0.584615	0.515385
	0.476923	0.615385
	0.353846	0.582051
	0.446154	0.546154
	0.769231	0.576923
	0.234375	0.15625
	0.140625	0.109375
	0.151042	0.09375
	0.223958	0.119792
	0.203125	0.171875
	0.244792	0.234375
	0.390625	0.265625
	0.630208	0.296875
	0.729167	0.333333
	0.703125	0.296875
	0.75	0.40625
	0.90625	0.578125
	1	0.760417
	0.802083	0.614583
	0.46875	0.359375
	0.21875	0.197917
	0.15625	0.21875
	0.145833	0.25
	0.151042	0.239583
	0.28125	0.25
	0.401042	0.25
	0.453125	0.234375
	0.328125	0.177083
	0.223958	0.208333
	0.296875	0.421875
	0.546875	0.78125
	0.208333	0.0694444
	0.166667	0.111111
	0.162037	0.180556
	0.166667	0.231481
	0.194444	0.166667
	0.148148	0.12963
	0.152778	0.0833333
	0.12963	0.101852
	0.208333	0.115741
	0.375	0.25
	0.384259	0.430556
	0.388889	0.5
	0.458333	0.49537
	0.791667	0.550926
	0.805556	0.666667
	0.717593	0.837963
	0.625	0.833333
	0.884259	0.773148
	1	0.62963
	0.819444	0.472222
	0.601852	0.333333
	0.416667	0.222222
	0.333333	0.194444
	0.203704	0.175926
	0.222222	0.194444
	0.416667	0.277778
	0.442478	0.486726
	0.221239	0.292035
	0.100295	0.244838
	0.0855457	0.324484
	0.185841	0.39823
	0.256637	0.40708
	0.336283	0.371681
	0.339233	0.294985
	0.436578	0.215339
	0.654867	0.159292
	0.678466	0.262537
	0.637168	0.389381
	0.513274	0.457227
	0.581121	0.345133
	0.619469	0.247788
	0.610619	0.268437
	0.513274	0.345133
	0.498525	0.380531
	0.60767	0.342183
	0.743363	0.380531
	0.961652	0.389381
	1	0.530973
	0.932153	0.584071
	0.646018	0.578171
	0.557522	0.548673
	0.752212	0.619469
	0.38943	0.278164
	0.246175	0.226704
	0.191933	0.24293
	0.210478	0.273064
	0.290682	0.248957
	0.350487	0.314789
	0.47427	0.417246
	0.548911	0.503013
	0.649977	0.496523
	0.788595	0.578581
	0.846546	0.695874
	0.876217	0.787204
	0.847473	0.759852
	0.890589	0.685675
	0.826147	0.609179
	0.74038	0.681038
	0.680111	0.763561
	0.809921	0.83032
	0.964766	0.777469
	1	0.705146
	0.974965	0.60408
	0.853964	0.538248
	0.735744	0.498377
	0.597126	0.464534
	0.631433	0.485396
	0.848401	0.611961
	0.360915	0.228873
	0.248239	0.25
	0.204812	0.299296
	0.199531	0.297535
	0.205986	0.197183
	0.2277	0.139085
	0.366197	0.214789
	0.524648	0.344484
	0.684272	0.438967
	0.827465	0.570423
	0.906103	0.704225
	0.984155	0.869718
	0.995305	0.89554
	1	0.801643
	0.980634	0.697183
	0.85446	0.643192
	0.730634	0.660211
	0.632629	0.620892
	0.63615	0.538146
	0.582746	0.375
	0.573944	0.254108
	0.556338	0.200704
	0.537559	0.232981
	0.392019	0.214789
	0.327465	0.25
	0.40493	0.387324
	0.390625	0.273438
	0.273438	0.359375
	0.236979	0.427083
	0.239583	0.420573
	0.21875	0.296875
	0.231771	0.24349
	0.375	0.265625
	0.513021	0.355469
	0.553385	0.364583
	0.617188	0.367188
	0.613281	0.411458
	0.691406	0.4375
	0.701823	0.460938
	0.796875	0.486979
	0.792969	0.476562
	0.804688	0.5
	0.882812	0.527344
	1	0.617188
	0.938802	0.605469
	0.820312	0.457031
	0.803385	0.31901
	0.832031	0.25
	0.720052	0.266927
	0.476562	0.269531
	0.402344	0.335938
	0.546875	0.488281
	0.0738916	0.23399
	0.0640394	0.216749
	0.0870279	0.224138
	0.130542	0.276683
	0.17734	0.369458
	0.237274	0.398194
	0.307882	0.426108
	0.362069	0.431034
	0.417077	0.457307
	0.549261	0.465517
	0.684729	0.454023
	0.783251	0.472906
	0.816092	0.49179
	0.881773	0.535304
	0.940887	0.55665
	0.996716	0.545156
	1	0.534483
	0.996716	0.573071
	0.947455	0.644499
	0.881773	0.667488
	0.783251	0.608374
	0.736453	0.517241
	0.730706	0.473727
	0.770936	0.507389
	0.815271	0.55665
	0.874384	0.591133
	0.2	0.88
	0.24	0.896
	0.301333	0.997333
	0.32	1.07733
	0.256	1.088
	0.234667	1.03467
	0.304	1.04
	0.416	0.970667
	0.485333	0.92
	0.528	0.928
	0.528	0.914667
	0.544	0.888
	0.624	0.802667
	0.781333	0.768
	0.816	0.824
	0.765333	0.874667
	0.68	0.96
	0.76	1.03467
	0.901333	1.17067
	0.904	1.296
	0.816	1.13333
	0.696	1
	0.677333	0.925333
	0.664	1.08
	0.76	1.112
	1	1
	0.417178	0.276074
	0.251534	0.28589
	0.171779	0.301431
	0.170143	0.294479
	0.190184	0.251534
	0.201227	0.217587
	0.293252	0.2
	0.368098	0.189775
	0.425767	0.224131
	0.646626	0.457669
	0.838855	0.729652
	0.917791	0.845399
	0.756237	0.731288
	0.713701	0.60818
	0.647853	0.496933
	0.68998	0.626994
	0.676074	0.683436
	0.851943	0.806953
	0.944376	0.776278
	0.936196	0.720245
	0.990184	0.739468
	0.961963	0.731288
	0.914928	0.794274
	0.754601	0.803272
	0.773006	0.822086
	1	0.871166
	0.31068	0.378641
	0.250485	0.351456
	0.227832	0.347573
	0.220065	0.326214
	0.192233	0.246602
	0.165696	0.187702
	0.201942	0.174757
	0.251133	0.190291
	0.324272	0.255016
	0.594175	0.609709
	0.913269	1.00324
	1	1.0835
	0.820065	0.755987
	0.705502	0.453074
	0.568932	0.302913
	0.491909	0.327508
	0.32233	0.31068
	0.397411	0.383172
	0.457605	0.386408
	0.532039	0.365049
	0.706149	0.479612
	0.823301	0.58835
	0.821359	0.668608
	0.66343	0.604531
	0.574757	0.530097
	0.813953	0.319767
[truncated: 1,547 more rows]

## Sheet: Fig3c
	Spontaneous	Whisk stim
	9.55556	9.6
	4.22222	8.4
	16.2222	11.6
	4.66667	8.8
	1.33333	2.4
	4.44444	6
	8.44444	9.6
	1.55556	2.8
	26.2222	28
	2.88889	6
	10	11.6
	10.2222	14.8
	7.11111	4
	1.11111	2.8
	16	18.8
	2.88889	3.2
	25.3333	30.8
	24.6667	18
	4.22222	2.8
	1.55556	2
	0.888889	4.8
	4.66667	3.6
	1.55556	3.6
	9.55556	8
	0.222222	1.2
	7.11111	7.2
	12	7.6
	0	0.4
	20.6667	22
	20.6667	22.4
	14.2222	16
	13.3333	10.4
	1.33333	2
	15.1111	12
	42.4444	55.2
	6.66667	8.8
	62	59.6
	46	50
	0.666667	0
	2	4
	0.888889	1.2
	6.66667	6.8
	5.55556	2.8
	8.66667	7.6
	4.66667	4
	0.666667	0
	2	1.2
	5.77778	5.6
	0	0
	5.77778	3.6
	4.66667	6
	7.77778	10
	0	0.8
	0.888889	1.2
	3.11111	1.6
	6.88889	8
	3.11111	1.2
	19.5556	19.2
	1.77778	0.8
	1.55556	2
	3.55556	2.4
	5.33333	5.2
	0.222222	0
	1.33333	0.4
	2.44444	4.4
	3.11111	2
	20.4444	17.2
	1.11111	1.6
	1.77778	4.4
	1.55556	1.2
	2.22222	5.2
	25.7778	20
	2.88889	1.6
	0.888889	0.8
	20.2222	19.6
	5.77778	8.8
	0.888889	2.4
	5.77778	4.4
	8.88889	10.8
	23.1111	24.4
	0.444444	4
Significant	1.55556	20.8
	7.33333	35.2
	5.33333	69.2
	0.888889	5.2
	1.55556	16.8
	13.7778	37.6
	18.6667	40.4
	2.88889	28
	21.1111	34.4
	3.33333	8.8
	7.11111	18.4
	3.33333	9.2
	12.4444	17.6
	8.88889	2
	1.11111	8.8
	2.44444	9.6
	4.88889	28
	9.55556	51.2
	2.66667	20.8
	13.3333	54.4
	4.22222	42.4
	33.5556	48.8
	5.77778	99.2
	4	10.8
	6.66667	110
	12.4444	66.4
	3.33333	10.4
	1.33333	11.6
	4	0.8
	24.2222	34.4
	2.44444	12.4
	2.22222	16
	0.444444	6
	4.66667	17.2
	6.66667	2.4

## Sheet: Fig3d
	Noise Alone	Noise+Whisk
	32.8	24.8
	234.8	228
	331.2	308.8
	48.8	49.2
	156.8	156
	21.6	30
	44.8	46.8
	90	101.6
	17.6	19.2
	100.4	103.6
	50.4	47.6
	65.6	60.8
	11.2	14
	19.6	16.8
	12.4	16
	21.6	26
	38.8	36.4
	38	43.2
	16.8	24
	29.2	32.4
	78.8	79.2
	20.8	24.4
	62	55.2
	36	43.2
	35.2	36.4
	32	26.8
	18	15.2
	89.2	86
	116	111.2
	4	4.8
	19.6	24.4
	73.6	56
	38.8	47.2
	37.6	29.2
	60.4	46.4
	4.8	4.4
	19.6	21.6
	49.2	38.8
	22	20.4
	67.6	72.4
	20	16.8
	10.4	7.2
	39.2	38.8
	23.6	24.4
	35.6	27.2
	16	18
	28	22
	27.2	26.4
	39.6	33.2
	9.2	6.4
	22	16
	10.8	6.8
	194.8	190
	49.2	50
	122.8	120.4
	80.4	73.6
	7.2	4
	19.2	20.8
	14.4	13.6
	10.4	12
	12.4	15.6
	13.2	17.2
	18	15.2
	20	20.4
	54.4	51.6
	7.2	8.4
	4.4	6.4
	37.6	37.2
	17.6	20.4
	66.4	64.4
	147.2	148.8
	73.6	82.8
Significant	110	156.4
	65.6	90.4
	85.2	156.4
	51.6	70
	34.8	62.8
	97.6	127.2
	16	37.6
	11.2	24
	95.6	71.6
	46	32.8
	32.4	44.8
	21.6	13.2
	22.8	74.4
	52	80.8
	31.2	89.2
	16.4	86
	195.6	147.6
	20.4	5.6
	30	18
	55.2	106.4
	54.4	74.8
	104.8	93.6
	11.6	4
	23.2	15.2
	24.4	197.6
	102.8	76.8
	140.8	194.4
	57.6	112.4
	53.2	28.8
	21.6	11.6
	51.6	33.6
	39.6	58.4
	63.2	50.8
	12	2.8
	16.4	9.2
	38	14
	64.4	56
	6	17.6
	8.4	36.8
	92.8	84.4
	20	14.4
	12.4	28.8
	4.4	13.2
	22.4	37.6

[truncated: 13 more sheets: Fig 3f, Fig 3h, Fig 4d, Fig 4f, Fig 5c, Fig 5g, Fig6e, Fig 6g, Fig 7c, Fig 7d, Fig 7e, Fig 7j, Fig 7m]
